# Supplementary material for: N-Acetyl-5-chloro-3-nitro-l-tyrosine ethyl ester
Source: Acta Crystallogr Sect E Struct Rep Online. 2012 Aug 31;68(Pt 9):o2810–1. doi: 10.1107/S1600536812036380 (PMC3435836; doi:10.1107/S1600536812036380)
Supplement: Supplementary file 1 [file e-68-o2810-sup1.cif]

##############################################################################
#                                                                            #
# This CIF contains the data in a paper accepted for publication in          #
# Acta Crystallographica Section E. It conforms to the requirements of       #
# Notes for Authors for Acta Crystallographica Section E, and has been       #
# peer reviewed under the auspices of the IUCr Commission on Journals.       #
#                                                                            #
# Full details of the Crystallographic Information File format               #
# are given in the paper "The Crystallographic Information File (CIF):       #
# a New Standard Archive File for Crystallography" by S. R. Hall, F. H.      #
# Allen and I. D. Brown [Acta Cryst. (1991), A47, 655-685].                  #
#                                                                            #
# The current version of the core CIF dictionary is obtainable from          #
# ftp://ftp.iucr.org/pub/cif_core.dic.                                       #
#                                                                            #
# Software is freely available for graphical display of the structure(s)     #
# in this CIF. For information consult the CIF software page                 #
# http://www.iucr.org/resources/cif/software.                                #
#                                                                            #
# This file may be used for bona fide research purposes within the           #
# scientific community so long as proper attribution is given to the journal # 
# article from which it was obtained.                                        #
#                                                                            #
##############################################################################
data_global
_audit_creation_method     SHELXL-97
_journal_date_recd_electronic     2012-08-08
_journal_date_accepted     2012-08-20
_journal_name_full     'Acta Crystallographica, Section E'
_journal_year     2012
_journal_volume     68
_journal_issue      9
_journal_page_first     o2810
_journal_page_last     o2811
_journal_paper_category     QO
_journal_paper_doi     10.1107/S1600536812036380
_journal_coeditor_code     HB6933
_publ_contact_author
;
Rao M. Uppu
Department of Environmental Toxicology and the Health Research Center
Southern University and A&M College
Baton Rouge
LA 70813
USA
;
_publ_contact_author_email     'rao_uppu@subr.edu'
_publ_contact_author_fax     '(225) 771 5350'
_publ_contact_author_phone     '(225) 771 4525'
_publ_section_title
;
<i>N</i>-Acetyl-5-chloro-3-nitro-<i>L</i>-tyrosine ethyl ester
;
loop_
    _publ_author_name
    _publ_author_footnote
    _publ_author_address
    'Mutahi, Teresa T.' .
;    Department of Environmental Toxicology and the Health Research Center
     Southern University and A&M College
     Baton Rouge
     LA 70813
     USA
;
    'Edagwa, Benson J.' .
;    Department of Chemistry
     Louisiana State University
     Baton Rouge
     LA 70803-1804
     USA
;
    'Fronczek, Frank R.' .
;    Department of Chemistry
     Louisiana State University
     Baton Rouge
     LA 70803-1804
     USA
;
    'Uppu, Rao M.' .
;    Department of Environmental Toxicology and the Health Research Center
     Southern University and A&M College
     Baton Rouge
     LA 70813
     USA
;
data_I
_chemical_name_systematic
;
<i>N</i>-Acetyl-5-chloro-3-nitro-<i>L</i>-tyrosine ethyl ester
;
_chemical_name_common     ?
_chemical_formula_moiety     'C13 H15 Cl N2 O6'
_chemical_formula_sum     'C13 H15 Cl N2 O6'
_chemical_formula_iupac     'C13 H15 Cl N2 O6'
_chemical_formula_weight     330.72
_chemical_melting_point     ?
_symmetry_cell_setting     monoclinic
_symmetry_space_group_name_H-M     'P 21'
_symmetry_space_group_name_Hall     'P 2yb'
loop_
    _symmetry_equiv_pos_as_xyz
    'x, y, z'
    '-x, y+1/2, -z'
_cell_length_a     5.1513(4)
_cell_length_b     10.6761(9)
_cell_length_c     13.2849(8)
_cell_angle_alpha     90
_cell_angle_beta     93.689(4)
_cell_angle_gamma     90
_cell_volume     729.10(9)
_cell_formula_units_Z     2
_cell_measurement_reflns_used     1900
_cell_measurement_theta_min     7.87
_cell_measurement_theta_max     67.56
_cell_measurement_temperature     90.0(5)
_exptl_crystal_description     'lath'
_exptl_crystal_colour     'yellow'
_exptl_crystal_size_max     0.34
_exptl_crystal_size_mid     0.11
_exptl_crystal_size_min     0.03
_exptl_crystal_density_diffrn     1.506
_exptl_crystal_density_meas     ?
_exptl_crystal_density_method     'not measured'
_exptl_crystal_F_000     344
_exptl_absorpt_coefficient_mu     2.630
_exptl_absorpt_correction_type     multi-scan
_exptl_absorpt_process_details     '(TWINABS; Sheldrick, 2002)'
_exptl_absorpt_correction_T_min     0.4683
_exptl_absorpt_correction_T_max     0.9253
_exptl_special_details     ?
_diffrn_ambient_temperature     90.0(5)
_diffrn_radiation_type     CuK\a
_diffrn_radiation_wavelength     1.54184
_diffrn_radiation_source     'I\mS microfocus'
_diffrn_radiation_monochromator     'QUAZAR multilayer optics'
_diffrn_measurement_device_type     'Bruker Kappa APEXII DUO area-detector'
_diffrn_measurement_method     '\f and \w scans'
_diffrn_detector_area_resol_mean     ?
_diffrn_reflns_number     7589
_diffrn_reflns_av_R_equivalents     0.0580
_diffrn_reflns_av_sigmaI/netI     0.0555
_diffrn_reflns_theta_min     6.68
_diffrn_reflns_theta_max     68.24
_diffrn_reflns_theta_full     67.00
_diffrn_measured_fraction_theta_max     0.958
_diffrn_measured_fraction_theta_full     0.974
_diffrn_reflns_limit_h_min     -6
_diffrn_reflns_limit_h_max     6
_diffrn_reflns_limit_k_min     -12
_diffrn_reflns_limit_k_max     12
_diffrn_reflns_limit_l_min     -15
_diffrn_reflns_limit_l_max     15
_diffrn_standards_number     ?
_diffrn_standards_interval_count     ?
_diffrn_standards_interval_time     ?
_diffrn_standards_decay_%     ?
_refine_special_details
;
The crystal not single, and was treated as a nonmerohedral twin by rotation of
4.6 degrees about reciprocal axis 0.070 1.000 - 0.042 and real axis 0.300
1.000 - 0.019 The twin law is: (0.991, 0.000, -0.032, 0.006, 1.000, 0.014,
0.215, -0.021, 1.002)
The structure was refined <i>versus</i>. TWIN5 data, yielding BASF=0.093(4).
;
_reflns_number_total     2307
_reflns_number_gt     2299
_reflns_threshold_expression     I>2\s(I)
_refine_ls_structure_factor_coef     Fsqd
_refine_ls_matrix_type     full
_refine_ls_R_factor_all     0.0345
_refine_ls_R_factor_gt     0.0344
_refine_ls_wR_factor_gt     0.0910
_refine_ls_wR_factor_ref     0.0912
_refine_ls_goodness_of_fit_ref     1.067
_refine_ls_restrained_S_all     1.067
_refine_ls_number_reflns     2307
_refine_ls_number_parameters     208
_refine_ls_number_restraints     2
_refine_ls_hydrogen_treatment     mixed
_refine_ls_weighting_scheme     calc
_refine_ls_weighting_details
         'calc w=1/[\s^2^(Fo^2^)+(0.0290P)^2^+0.4076P] where P=(Fo^2^+2Fc^2^)/3'
_atom_sites_solution_hydrogens     geom
_atom_sites_solution_primary     direct
_atom_sites_solution_secondary     difmap
_refine_ls_shift/su_max     0.000
_refine_ls_shift/su_mean     0.000
_refine_diff_density_max     0.320
_refine_diff_density_min     -0.199
_refine_ls_extinction_method     none
_refine_ls_extinction_coef     ?
_refine_ls_abs_structure_details     'Flack (1983), 961 Friedel pairs'
_refine_ls_abs_structure_Flack     0.078(17)
loop_
    _atom_type_symbol
    _atom_type_description
    _atom_type_scat_dispersion_real
    _atom_type_scat_dispersion_imag
    _atom_type_scat_source
    'C' 'C' 0.0181 0.0091
                         'International Tables Vol C Tables 4.2.6.8 and 6.1.1.4'
    'H' 'H' 0.0000 0.0000
                         'International Tables Vol C Tables 4.2.6.8 and 6.1.1.4'
    'N' 'N' 0.0311 0.0180
                         'International Tables Vol C Tables 4.2.6.8 and 6.1.1.4'
    'O' 'O' 0.0492 0.0322
                         'International Tables Vol C Tables 4.2.6.8 and 6.1.1.4'
    'Cl' 'Cl' 0.3639 0.7018
                         'International Tables Vol C Tables 4.2.6.8 and 6.1.1.4'
_computing_data_collection     'APEX2 (Bruker, 2006)'
_computing_cell_refinement     'SAINT (Bruker, 2006)'
_computing_data_reduction     'SAINT (Bruker, 2006)'
_computing_structure_solution     'SHELXS97 (Sheldrick, 2008)'
_computing_structure_refinement     'SHELXL97 (Sheldrick, 2008)'
_computing_molecular_graphics     'ORTEP-3 for Windows (Farrugia, 1997)'
_computing_publication_material     'SHELXTL (Sheldrick, 2008)'
loop_
    _atom_site_type_symbol
    _atom_site_label
    _atom_site_fract_x
    _atom_site_fract_y
    _atom_site_fract_z
    _atom_site_U_iso_or_equiv
    _atom_site_adp_type
    _atom_site_calc_flag
    _atom_site_refinement_flags
    _atom_site_occupancy
    _atom_site_symmetry_multiplicity
    _atom_site_disorder_assembly
    _atom_site_disorder_group
    Cl Cl1 0.24004(11) 0.34934(7) 0.34487(4) 0.02854(18) Uani d . 1 1 . .
    O O1 0.6456(4) 0.53157(19) 0.31400(14) 0.0267(4) Uani d . 1 1 . .
    H H1O 0.792(8) 0.585(4) 0.330(3) 0.040 Uiso d . 1 1 . .
    O O2 1.0367(4) 0.66367(19) 0.38081(15) 0.0331(5) Uani d . 1 1 . .
    O O3 1.1791(4) 0.65600(18) 0.53520(16) 0.0286(5) Uani d . 1 1 . .
    O O4 0.2148(4) 0.23412(19) 0.84645(13) 0.0267(4) Uani d . 1 1 . .
    O O5 0.4182(4) 0.37138(19) 0.95279(13) 0.0316(5) Uani d . 1 1 . .
    O O6 0.0002(3) 0.58322(18) 0.81904(14) 0.0245(4) Uani d . 1 1 . .
    N N1 1.0294(4) 0.6262(2) 0.46967(16) 0.0248(5) Uani d . 1 1 . .
    N N2 0.4220(4) 0.5472(2) 0.79647(15) 0.0175(4) Uani d D 1 1 . .
    H H2N 0.568(4) 0.579(3) 0.797(2) 0.021 Uiso d D 1 1 . .
    C C1 0.4584(5) 0.4103(3) 0.43817(19) 0.0220(6) Uani d . 1 1 . .
    C C2 0.6440(5) 0.4968(2) 0.41110(19) 0.0215(5) Uani d . 1 1 . .
    C C3 0.8183(5) 0.5385(2) 0.4902(2) 0.0216(5) Uani d . 1 1 . .
    C C4 0.8039(5) 0.4991(2) 0.58960(18) 0.0175(5) Uani d . 1 1 . .
    H H4 0.9214 0.5319 0.6410 0.021 Uiso calc R 1 1 . .
    C C5 0.6194(4) 0.4125(2) 0.61350(18) 0.0163(5) Uani d . 1 1 . .
    C C6 0.4450(5) 0.3693(2) 0.53587(18) 0.0190(5) Uani d . 1 1 . .
    H H6 0.3147 0.3105 0.5510 0.023 Uiso calc R 1 1 . .
    C C7 0.6044(4) 0.3609(2) 0.71852(17) 0.0175(5) Uani d . 1 1 . .
    H H7A 0.7695 0.3792 0.7581 0.021 Uiso calc R 1 1 . .
    H H7B 0.5847 0.2688 0.7146 0.021 Uiso calc R 1 1 . .
    C C8 0.3772(4) 0.4158(2) 0.77388(18) 0.0166(5) Uani d . 1 1 . .
    H H8 0.2149 0.4085 0.7287 0.020 Uiso calc R 1 1 . .
    C C9 0.3412(4) 0.3398(3) 0.86964(18) 0.0202(5) Uani d . 1 1 . .
    C C10 0.2262(5) 0.6225(2) 0.81958(18) 0.0194(5) Uani d . 1 1 . .
    C C11 0.2946(6) 0.7547(3) 0.8436(2) 0.0266(6) Uani d . 1 1 . .
    H H11A 0.2472 0.8076 0.7849 0.040 Uiso calc R 1 1 . .
    H H11B 0.4822 0.7612 0.8605 0.040 Uiso calc R 1 1 . .
    H H11C 0.1998 0.7827 0.9011 0.040 Uiso calc R 1 1 . .
    C C12 0.1647(7) 0.1488(3) 0.9296(2) 0.0381(7) Uani d . 1 1 . .
    H H12A 0.1447 0.1969 0.9923 0.046 Uiso calc R 1 1 . .
    H H12B 0.3119 0.0899 0.9414 0.046 Uiso calc R 1 1 . .
    C C13 -0.0777(7) 0.0789(3) 0.9011(3) 0.0415(8) Uani d . 1 1 . .
    H H13A -0.2226 0.1379 0.8908 0.062 Uiso calc R 1 1 . .
    H H13B -0.1142 0.0202 0.9551 0.062 Uiso calc R 1 1 . .
    H H13C -0.0565 0.0323 0.8386 0.062 Uiso calc R 1 1 . .
loop_
    _atom_site_aniso_label
    _atom_site_aniso_U_11
    _atom_site_aniso_U_22
    _atom_site_aniso_U_33
    _atom_site_aniso_U_12
    _atom_site_aniso_U_13
    _atom_site_aniso_U_23
    Cl1 0.0268(3) 0.0336(3) 0.0250(3) -0.0030(3) 0.0000(2) -0.0031(3)
    O1 0.0312(11) 0.0286(10) 0.0207(9) 0.0023(9) 0.0058(8) 0.0033(7)
    O2 0.0380(12) 0.0302(11) 0.0321(11) -0.0054(9) 0.0103(9) 0.0044(8)
    O3 0.0221(10) 0.0241(10) 0.0401(12) -0.0107(8) 0.0066(9) -0.0074(8)
    O4 0.0307(10) 0.0265(10) 0.0234(9) -0.0079(8) 0.0060(7) 0.0089(8)
    O5 0.0478(12) 0.0295(11) 0.0175(9) 0.0062(10) 0.0015(8) -0.0004(8)
    O6 0.0149(9) 0.0286(10) 0.0303(10) 0.0014(8) 0.0026(7) -0.0090(8)
    N1 0.0261(12) 0.0275(12) 0.0221(12) 0.0139(10) 0.0115(10) 0.0057(9)
    N2 0.0139(10) 0.0191(10) 0.0196(10) -0.0005(8) 0.0027(8) -0.0019(8)
    C1 0.0225(12) 0.0236(13) 0.0200(12) 0.0036(11) 0.0024(10) -0.0037(10)
    C2 0.0221(12) 0.0219(12) 0.0209(13) 0.0097(10) 0.0058(9) -0.0001(10)
    C3 0.0183(13) 0.0170(12) 0.0306(14) 0.0038(10) 0.0113(10) 0.0040(10)
    C4 0.0160(12) 0.0157(11) 0.0210(12) 0.0033(9) 0.0030(9) 0.0010(9)
    C5 0.0148(11) 0.0151(11) 0.0196(12) 0.0035(10) 0.0051(9) -0.0009(9)
    C6 0.0200(11) 0.0150(12) 0.0223(11) 0.0043(10) 0.0034(8) -0.0009(9)
    C7 0.0158(10) 0.0185(12) 0.0188(11) 0.0015(10) 0.0049(8) 0.0011(10)
    C8 0.0150(11) 0.0163(11) 0.0188(12) -0.0002(10) 0.0018(9) -0.0004(9)
    C9 0.0178(11) 0.0210(12) 0.0225(12) 0.0088(11) 0.0063(9) 0.0025(11)
    C10 0.0181(13) 0.0257(13) 0.0143(11) 0.0049(10) -0.0001(9) 0.0001(9)
    C11 0.0296(14) 0.0239(14) 0.0264(13) 0.0019(12) 0.0012(10) -0.0039(11)
    C12 0.0403(18) 0.0433(18) 0.0317(16) -0.0048(15) 0.0093(13) 0.0229(14)
    C13 0.050(2) 0.0364(17) 0.0398(17) -0.0137(16) 0.0147(14) 0.0072(15)
_geom_special_details
;
All e.s.d.'s (except the e.s.d. in the dihedral angle between two l.s. planes)
are estimated using the full covariance matrix. The cell e.s.d.'s are taken
into account individually in the estimation of e.s.d.'s in distances, angles
and torsion angles; correlations between e.s.d.'s in cell parameters are only
used when they are defined by crystal symmetry. An approximate (isotropic)
treatment of cell e.s.d.'s is used for estimating e.s.d.'s involving l.s.
planes.
;
loop_
    _geom_bond_atom_site_label_1
    _geom_bond_atom_site_label_2
    _geom_bond_site_symmetry_2
    _geom_bond_distance
    _geom_bond_publ_flag
    Cl1 C1 . 1.745(3) ?
    O1 C2 . 1.343(3) ?
    O1 H1O . 0.96(4) ?
    O2 N1 . 1.249(3) ?
    O3 N1 . 1.169(3) ?
    O4 C9 . 1.329(4) ?
    O4 C12 . 1.467(3) ?
    O5 C9 . 1.198(3) ?
    O6 C10 . 1.237(3) ?
    N1 C3 . 1.473(4) ?
    N2 C10 . 1.341(3) ?
    N2 C8 . 1.449(3) ?
    N2 H2N . 0.823(18) ?
    C1 C6 . 1.375(4) ?
    C1 C2 . 1.393(4) ?
    C2 C3 . 1.409(4) ?
    C3 C4 . 1.393(4) ?
    C4 C5 . 1.377(4) ?
    C4 H4 . 0.9500 ?
    C5 C6 . 1.402(3) ?
    C5 C7 . 1.507(3) ?
    C6 H6 . 0.9500 ?
    C7 C8 . 1.538(3) ?
    C7 H7A . 0.9900 ?
    C7 H7B . 0.9900 ?
    C8 C9 . 1.530(3) ?
    C8 H8 . 1.0000 ?
    C10 C11 . 1.485(4) ?
    C11 H11A . 0.9800 ?
    C11 H11B . 0.9800 ?
    C11 H11C . 0.9800 ?
    C12 C13 . 1.483(5) ?
    C12 H12A . 0.9900 ?
    C12 H12B . 0.9900 ?
    C13 H13A . 0.9800 ?
    C13 H13B . 0.9800 ?
    C13 H13C . 0.9800 ?
loop_
    _geom_angle_atom_site_label_1
    _geom_angle_atom_site_label_2
    _geom_angle_atom_site_label_3
    _geom_angle_site_symmetry_1
    _geom_angle_site_symmetry_3
    _geom_angle
    _geom_angle_publ_flag
    C2 O1 H1O . . 91(2) ?
    C9 O4 C12 . . 117.4(2) ?
    O3 N1 O2 . . 123.9(2) ?
    O3 N1 C3 . . 119.6(2) ?
    O2 N1 C3 . . 116.5(2) ?
    C10 N2 C8 . . 121.0(2) ?
    C10 N2 H2N . . 117(2) ?
    C8 N2 H2N . . 122(2) ?
    C6 C1 C2 . . 122.1(2) ?
    C6 C1 Cl1 . . 118.9(2) ?
    C2 C1 Cl1 . . 119.0(2) ?
    O1 C2 C1 . . 118.5(2) ?
    O1 C2 C3 . . 125.9(2) ?
    C1 C2 C3 . . 115.6(2) ?
    C4 C3 C2 . . 122.8(2) ?
    C4 C3 N1 . . 116.9(2) ?
    C2 C3 N1 . . 120.3(2) ?
    C5 C4 C3 . . 120.1(2) ?
    C5 C4 H4 . . 120.0 ?
    C3 C4 H4 . . 120.0 ?
    C4 C5 C6 . . 118.1(2) ?
    C4 C5 C7 . . 122.4(2) ?
    C6 C5 C7 . . 119.5(2) ?
    C1 C6 C5 . . 121.4(2) ?
    C1 C6 H6 . . 119.3 ?
    C5 C6 H6 . . 119.3 ?
    C5 C7 C8 . . 112.9(2) ?
    C5 C7 H7A . . 109.0 ?
    C8 C7 H7A . . 109.0 ?
    C5 C7 H7B . . 109.0 ?
    C8 C7 H7B . . 109.0 ?
    H7A C7 H7B . . 107.8 ?
    N2 C8 C9 . . 111.5(2) ?
    N2 C8 C7 . . 110.6(2) ?
    C9 C8 C7 . . 109.38(19) ?
    N2 C8 H8 . . 108.4 ?
    C9 C8 H8 . . 108.4 ?
    C7 C8 H8 . . 108.4 ?
    O5 C9 O4 . . 125.5(2) ?
    O5 C9 C8 . . 124.5(3) ?
    O4 C9 C8 . . 110.0(2) ?
    O6 C10 N2 . . 121.1(2) ?
    O6 C10 C11 . . 122.3(2) ?
    N2 C10 C11 . . 116.6(2) ?
    C10 C11 H11A . . 109.5 ?
    C10 C11 H11B . . 109.5 ?
    H11A C11 H11B . . 109.5 ?
    C10 C11 H11C . . 109.5 ?
    H11A C11 H11C . . 109.5 ?
    H11B C11 H11C . . 109.5 ?
    O4 C12 C13 . . 107.8(2) ?
    O4 C12 H12A . . 110.1 ?
    C13 C12 H12A . . 110.1 ?
    O4 C12 H12B . . 110.1 ?
    C13 C12 H12B . . 110.1 ?
    H12A C12 H12B . . 108.5 ?
    C12 C13 H13A . . 109.5 ?
    C12 C13 H13B . . 109.5 ?
    H13A C13 H13B . . 109.5 ?
    C12 C13 H13C . . 109.5 ?
    H13A C13 H13C . . 109.5 ?
    H13B C13 H13C . . 109.5 ?
loop_
    _geom_torsion_atom_site_label_1
    _geom_torsion_atom_site_label_2
    _geom_torsion_atom_site_label_3
    _geom_torsion_atom_site_label_4
    _geom_torsion_site_symmetry_1
    _geom_torsion_site_symmetry_2
    _geom_torsion_site_symmetry_3
    _geom_torsion_site_symmetry_4
    _geom_torsion
    _geom_torsion_publ_flag
    C6 C1 C2 O1 . . . . 179.6(2) ?
    Cl1 C1 C2 O1 . . . . 0.9(3) ?
    C6 C1 C2 C3 . . . . 0.6(4) ?
    Cl1 C1 C2 C3 . . . . -178.02(18) ?
    O1 C2 C3 C4 . . . . 179.5(2) ?
    C1 C2 C3 C4 . . . . -1.6(4) ?
    O1 C2 C3 N1 . . . . -1.3(4) ?
    C1 C2 C3 N1 . . . . 177.5(2) ?
    O3 N1 C3 C4 . . . . 2.3(4) ?
    O2 N1 C3 C4 . . . . -178.1(2) ?
    O3 N1 C3 C2 . . . . -176.9(2) ?
    O2 N1 C3 C2 . . . . 2.6(3) ?
    C2 C3 C4 C5 . . . . 2.3(4) ?
    N1 C3 C4 C5 . . . . -176.9(2) ?
    C3 C4 C5 C6 . . . . -1.9(3) ?
    C3 C4 C5 C7 . . . . 176.4(2) ?
    C2 C1 C6 C5 . . . . -0.3(4) ?
    Cl1 C1 C6 C5 . . . . 178.34(19) ?
    C4 C5 C6 C1 . . . . 0.9(3) ?
    C7 C5 C6 C1 . . . . -177.4(2) ?
    C4 C5 C7 C8 . . . . 105.2(3) ?
    C6 C5 C7 C8 . . . . -76.6(3) ?
    C10 N2 C8 C9 . . . . -75.9(3) ?
    C10 N2 C8 C7 . . . . 162.1(2) ?
    C5 C7 C8 N2 . . . . -68.5(3) ?
    C5 C7 C8 C9 . . . . 168.3(2) ?
    C12 O4 C9 O5 . . . . 0.1(4) ?
    C12 O4 C9 C8 . . . . 179.6(2) ?
    N2 C8 C9 O5 . . . . -22.1(3) ?
    C7 C8 C9 O5 . . . . 100.6(3) ?
    N2 C8 C9 O4 . . . . 158.4(2) ?
    C7 C8 C9 O4 . . . . -78.9(2) ?
    C8 N2 C10 O6 . . . . -2.4(4) ?
    C8 N2 C10 C11 . . . . 178.7(2) ?
    C9 O4 C12 C13 . . . . 150.8(3) ?
loop_
    _geom_hbond_atom_site_label_D
    _geom_hbond_atom_site_label_H
    _geom_hbond_atom_site_label_A
    _geom_hbond_site_symmetry_A
    _geom_hbond_distance_DH
    _geom_hbond_distance_HA
    _geom_hbond_distance_DA
    _geom_hbond_angle_DHA
    O1 H1O O2 . 0.96(4) 1.63(4) 2.570(3) 168(3)
    N2 H2N O6 1_655 0.823(18) 2.23(2) 2.999(3) 156(3)
