# Supplementary material for: N-Acetyl-5-chloro-3-nitro-l-tyrosine ethyl ester
Source: Acta Crystallogr Sect E Struct Rep Online. 2012 Aug 31;68(Pt 9):o2810–1. doi: 10.1107/S1600536812036380 (PMC3435836; doi:10.1107/S1600536812036380)
Supplement: Supplementary file 2 [file e-68-o2810-Isup2.hkl]

#
# h,k,l, Fc-squared, Fo-squared, sigma(Fo-squared) and status flag
#
data_I
_shelx_title ' Uppu3 in P2(1)'
_shelx_refln_list_code          4
_shelx_F_calc_maximum       90.37
_exptl_crystal_F_000       344.00
_reflns_d_resolution_high  0.8301
 
loop_
 _symmetry_equiv_pos_as_xyz
 'x, y, z'
 '-x, y+1/2, -z'
 
_cell_length_a     5.1513
_cell_length_b    10.6761
_cell_length_c    13.2849
_cell_angle_alpha  90.000
_cell_angle_beta   93.689
_cell_angle_gamma  90.000
 
_shelx_F_squared_multiplier     1.000
 
loop_
 _refln_index_h
 _refln_index_k
 _refln_index_l
 _refln_F_squared_calc
 _refln_F_squared_meas
 _refln_F_squared_sigma
 _refln_observed_status
   2   0   0      355.33      316.45     12.82 o
   3   0   0       46.62       49.00      3.58 o
   4   0   0       57.47       51.37      3.47 o
   5   0   0      802.08      771.29     33.69 o
   6   0   0        2.88        4.85      0.46 o
  -2  -1   0      135.22      119.18      8.67 o
   2   1   0      141.25      124.30      5.99 o
  -3  -1   0      245.48      252.11     16.30 o
   3   1   0      193.78      209.19     15.60 o
  -4  -1   0      155.98      171.42     10.37 o
   4   1   0      150.29      166.75      7.52 o
  -5  -1   0      423.25      425.51     19.35 o
   5   1   0      463.81      457.02     19.37 o
  -6  -1   0       16.30       18.49      1.11 o
   6   1   0       14.68       16.87      1.17 o
   0  -2   0      453.58      533.71     39.33 o
  -1  -2   0     8166.15     8981.53    598.38 o
   1   2   0     8143.63     8134.49    552.96 o
  -2  -2   0      745.49      674.50     47.29 o
   2   2   0      679.26      675.72     45.17 o
  -3  -2   0       67.07       70.27      4.85 o
   3   2   0       60.04       62.69      4.68 o
  -4  -2   0      215.75      211.87     12.22 o
   4   2   0      169.34      192.97      8.68 o
  -5  -2   0       52.28       52.86      2.51 o
   5   2   0       57.73       58.91      2.67 o
   6   2   0      150.13      154.94      9.08 o
  -1  -3   0     3670.81     3884.18    249.95 o
   1   3   0     3630.11     3416.61    163.29 o
  -2  -3   0      305.97      356.71     24.83 o
   2   3   0      296.75      352.08     16.50 o
  -3  -3   0       88.92       88.15      3.96 o
   3   3   0       82.73       78.86      3.99 o
   4   3   0      114.19       96.68      4.27 o
   5   3   0       27.14       25.58      1.43 o
   0  -4   0     3801.14     4067.01    315.82 o
   0   4   0     3855.85     4506.56    277.26 o
  -1  -4   0       15.44       10.93      0.88 o
   1   4   0       16.33        9.17      0.56 o
  -2  -4   0      253.13      250.07     16.42 o
   2   4   0      202.45      215.52     15.14 o
  -3  -4   0       84.89       69.30      5.58 o
   3   4   0       90.27       80.86      3.84 o
  -4  -4   0      140.13      130.47      9.00 o
   4   4   0      142.00      160.77      8.73 o
  -5  -4   0       87.98       79.11      5.11 o
   5   4   0       91.19       81.79      3.56 o
  -1  -5   0      538.85      593.39     41.26 o
   1   5   0      699.90      788.74     51.05 o
  -2  -5   0      274.10      289.56     13.91 o
   2   5   0      272.30      289.98     18.86 o
  -3  -5   0       25.27       22.13      1.59 o
   3   5   0       17.10       16.36      1.09 o
  -4  -5   0       53.91       48.44      3.54 o
   4   5   0       60.62       61.86      3.53 o
  -5  -5   0       76.64       76.63      3.51 o
   5   5   0       86.10       85.76      4.80 o
   0  -6   0     1238.99     1193.31     81.98 o
   0   6   0     1323.89     1324.14     81.44 o
  -1  -6   0      666.65      734.16     48.88 o
   1   6   0      663.53      764.46     48.55 o
  -2  -6   0      386.17      363.24     22.05 o
   2   6   0      348.88      322.11     15.83 o
   3   6   0       32.29       34.00      1.86 o
  -4  -6   0       25.38       23.46      1.24 o
  -5  -6   0       55.97       54.71      2.43 o
   5   6   0       38.87       47.19      2.89 o
  -1  -7   0      375.43      365.38     23.47 o
   1   7   0      359.82      354.83     16.90 o
  -2  -7   0       27.54       28.80      2.02 o
   2   7   0       27.79       26.53      1.47 o
  -3  -7   0      282.52      283.57     17.00 o
   3   7   0      257.25      243.45     17.21 o
  -4  -7   0       79.06       80.79      5.18 o
   4   7   0       86.18       85.85      5.15 o
  -5  -7   0      111.67      125.55      7.56 o
   5   7   0      125.47      141.17      8.33 o
   0   8   0      480.42      505.59     32.89 o
  -1  -8   0       57.39       66.78      4.42 o
   1   8   0       55.94       64.47      3.24 o
  -2  -8   0      174.44      176.31     12.26 o
   2   8   0      198.38      190.29      8.52 o
  -3  -8   0       38.54       34.14      2.38 o
   3   8   0       36.40       29.03      2.16 o
  -4  -8   0      172.37      195.42     11.57 o
   4   8   0      175.70      189.47     11.44 o
  -1  -9   0      322.14      318.66     13.85 o
   1   9   0      332.80      337.39     20.68 o
  -2  -9   0        5.97        7.73      0.49 o
   2   9   0        6.80        8.89      0.62 o
  -3  -9   0       39.94       42.27      2.81 o
   3   9   0       36.89       34.95      2.63 o
  -4  -9   0       17.53       17.91      1.25 o
   4   9   0       18.03       15.76      1.22 o
   0 -10   0      356.36      344.76     20.22 o
  -1 -10   0        9.28        8.65      0.82 o
   1  10   0       10.66        8.86      1.05 o
  -2 -10   0      232.45      210.03      8.55 o
   2  10   0      207.88      187.94     13.97 o
  -3 -10   0       20.05       20.22      1.49 o
  -1 -11   0       22.27       24.07      1.60 o
   1  11   0       27.21       28.62      2.02 o
  -2 -11   0        8.68        7.45      0.72 o
  -3 -11   0       61.58       72.75      4.43 o
   0  12   0       93.41      106.61      6.62 o
  -1 -12   0       24.44       23.63      1.49 o
   1  12   0       25.73       26.79      1.80 o
  -2 -12   0       34.81       47.78      2.86 o
  -6   0   1        0.32        0.37      0.25 o
  -5   0   1       89.80       93.10      3.35 o
  -4   0   1       17.02       16.48      0.99 o
  -3   0   1        1.83        7.48      0.75 o
  -2   0   1      741.83      697.38     33.71 o
   1   0   1      495.68      490.48     34.32 o
   2   0   1      487.63      427.82     20.71 o
   4   0   1       53.34       45.83      3.12 o
   5   0   1      358.87      361.44     12.71 o
   6   0   1        5.00        4.24      0.44 o
   6  -1  -1      124.57      135.84      7.94 o
  -6   1   1      122.98      118.92      6.99 o
   5  -1  -1       69.38       66.90      2.43 o
  -5   1   1       67.24       66.57      2.45 o
   4  -1  -1      312.83      301.35     17.99 o
  -4   1   1      300.15      293.52     13.04 o
   3  -1  -1      398.87      360.05     24.78 o
  -3   1   1      391.30      344.12     23.69 o
   2  -1  -1      509.13      437.19     21.47 o
  -2   1   1      465.20      408.02     20.46 o
   1  -1  -1       11.39       23.63      1.74 o
  -2  -1  -1      949.71      938.11     68.52 o
   2   1   1     1026.20     1020.52     65.42 o
  -3  -1  -1       87.95       86.08      6.40 o
   3   1   1       91.36       92.74      6.20 o
  -4  -1  -1      273.52      266.10     15.76 o
   4   1   1      259.08      253.90     10.92 o
  -5  -1  -1      483.87      495.70     17.39 o
   5   1   1      490.79      497.26     17.40 o
  -6  -1  -1       37.67       33.39      1.91 o
   6   1   1       31.23       29.97      1.96 o
  -6   2   1      157.46      139.69      8.19 o
   5  -2  -1       71.98       60.82      2.85 o
  -5   2   1       72.84       66.75      2.39 o
   4  -2  -1      415.43      402.36     24.98 o
  -4   2   1      414.29      418.49     17.82 o
   3  -2  -1      104.72      104.33      8.23 o
  -3   2   1      131.23      126.88      7.95 o
   2  -2  -1     1460.79     1517.86    115.72 o
  -2   2   1     1576.01     1791.65    110.48 o
   1  -2  -1     2664.17     2882.00    198.75 o
  -1   2   1     2785.16     2797.86    183.64 o
  -1  -2  -1      472.46      488.01     31.41 o
   1   2   1      438.57      428.82     20.01 o
  -2  -2  -1      120.19      117.30      8.74 o
   2   2   1      124.64      129.65      8.40 o
  -3  -2  -1      716.40      703.13     33.18 o
   3   2   1      790.01      750.13     32.99 o
  -4  -2  -1       59.76       56.01      3.66 o
   4   2   1       50.97       55.42      2.56 o
  -5  -2  -1       42.76       48.08      1.98 o
   5   2   1       54.42       58.19      2.02 o
   6   2   1       29.37       28.17      1.77 o
   5  -3  -1      127.55      124.34      8.27 o
  -5   3   1      144.19      135.70      4.09 o
  -4   3   1      180.77      162.78      7.13 o
   3  -3  -1      417.73      388.70     18.36 o
  -3   3   1      439.65      412.84     18.52 o
   2  -3  -1      395.29      467.79     31.31 o
  -2   3   1      370.63      435.31     20.79 o
   1  -3  -1     5363.74     5858.49    393.92 o
  -1   3   1     5359.94     5403.07    363.98 o
   0  -3  -1       90.97       66.43      4.95 o
   0   3   1       75.13       59.99      3.97 o
  -1  -3  -1      550.28      560.01     36.86 o
   1   3   1      517.80      509.48     24.08 o
  -2  -3  -1      876.31      889.80     62.56 o
   2   3   1      877.74      897.08     59.75 o
  -3  -3  -1       61.43       54.35      2.71 o
   3   3   1       54.67       57.98      2.75 o
  -4  -3  -1     1023.25      968.55     61.46 o
   4   3   1     1149.74     1270.91     74.18 o
  -5  -3  -1        3.58        4.24      0.49 o
   5   3   1        3.70        4.50      0.42 o
   5  -4  -1       43.89       42.24      2.85 o
  -5   4   1       46.16       43.84      1.99 o
   4  -4  -1      137.39      124.14      8.25 o
  -4   4   1      141.43      137.50      5.86 o
   3  -4  -1       22.85       17.02      1.30 o
  -3   4   1       15.99       13.61      0.71 o
   2  -4  -1     1222.14     1374.56     92.65 o
  -2   4   1     1123.24     1272.80     85.59 o
   1  -4  -1      289.12      282.44     14.63 o
  -1   4   1      303.87      292.61     13.19 o
   0  -4  -1      378.63      426.93     35.20 o
   0   4   1      432.50      502.50     21.86 o
  -1  -4  -1      909.09      888.18     63.02 o
   1   4   1      968.82      906.94     41.19 o
  -2  -4  -1       76.93       71.52      4.87 o
   2   4   1       73.48       63.13      4.46 o
  -3  -4  -1      337.38      296.79     20.39 o
   3   4   1      299.52      284.61     13.88 o
  -4  -4  -1      198.16      181.37     12.61 o
   4   4   1      206.29      229.30     12.20 o
  -5  -4  -1       36.14       39.40      1.89 o
   5   4   1       37.29       38.36      1.81 o
   5  -5  -1      126.98      129.50      7.76 o
  -5   5   1      114.27      120.95      7.43 o
   4  -5  -1       39.40       36.61      1.77 o
  -4   5   1       38.43       39.77      2.49 o
   3  -5  -1      645.31      563.41     43.12 o
  -3   5   1      674.74      639.28     29.36 o
   2  -5  -1     1154.24     1101.17     52.50 o
  -2   5   1     1164.81     1097.74     71.19 o
   1  -5  -1       75.53       86.56      3.57 o
  -1   5   1       95.18      101.58      6.69 o
   0  -5  -1      922.09      993.62     38.52 o
   0   5   1      810.86      974.70     45.12 o
  -1  -5  -1      278.66      385.01     24.58 o
   1   5   1      269.05      366.88     24.41 o
  -2  -5  -1      511.55      513.65     24.61 o
   2   5   1      502.27      515.73     33.36 o
  -3  -5  -1      151.27      128.07      8.78 o
   3   5   1      137.10      119.29      6.00 o
  -4  -5  -1      104.91      113.40      7.62 o
   4   5   1      118.21      131.05      7.40 o
  -5  -5  -1       78.38       75.37      3.40 o
   5   5   1       84.28       80.68      4.64 o
   5  -6  -1       24.83       30.62      1.48 o
  -5   6   1       26.73       34.50      2.05 o
   4  -6  -1      125.20      109.34      4.77 o
  -4   6   1      114.47      110.11      6.64 o
  -3   6   1      121.23      118.40      5.84 o
   2  -6  -1      587.10      583.36     28.24 o
  -2   6   1      602.46      597.20     27.72 o
   1  -6  -1       57.16       62.95      4.97 o
  -1   6   1       86.91       92.90      6.17 o
   0  -6  -1      939.52      906.79     42.33 o
   0   6   1      909.10      930.60     42.07 o
  -1  -6  -1      953.03     1020.48     65.95 o
   1   6   1      899.40     1002.45     65.49 o
  -2  -6  -1       27.21       25.81      1.81 o
   2   6   1       26.19       23.65      1.33 o
   3   6   1      435.01      382.93     18.42 o
  -4  -6  -1       13.21       12.13      0.89 o
   4   6   1       12.36       13.19      1.29 o
  -5  -6  -1      183.01      176.72     10.60 o
   5   6   1      171.72      176.89     10.42 o
   5  -7  -1       87.57       96.88      5.83 o
  -5   7   1       87.17       96.15      5.74 o
   4  -7  -1       38.85       36.37      2.72 o
  -4   7   1       50.32       49.15      2.77 o
   3  -7  -1      172.28      164.80      9.99 o
  -3   7   1      120.14      113.97      8.74 o
   2  -7  -1      181.23      187.08     11.48 o
  -2   7   1      156.95      166.20      8.25 o
   1  -7  -1       75.41       75.73      5.42 o
  -1   7   1       86.11       84.01      3.95 o
   0  -7  -1      111.74       88.75      4.35 o
   0   7   1      120.23       98.32      4.43 o
  -1  -7  -1       93.50      100.41      5.98 o
   1   7   1       78.79       83.54      4.32 o
  -2  -7  -1       97.69       91.99      6.57 o
   2   7   1      109.77      101.16      4.76 o
  -3  -7  -1       86.30       87.48      4.12 o
   3   7   1       96.70       95.19      6.38 o
  -4  -7  -1       21.30       24.72      2.01 o
   4   7   1       24.97       29.80      2.03 o
  -5  -7  -1       21.38       17.56      1.22 o
   4  -8  -1       89.34       94.37      5.55 o
  -4   8   1       92.91       86.85      5.49 o
   3  -8  -1        9.26        6.84      0.71 o
  -3   8   1        5.57        5.22      0.81 o
  -2   8   1       35.92       40.62      2.01 o
   1  -8  -1      259.63      249.78     14.82 o
  -1   8   1      238.17      212.51     10.68 o
   0   8   1      242.59      266.19     12.33 o
  -1  -8  -1       76.77       68.37      4.60 o
   1   8   1       74.30       67.99      3.38 o
  -2  -8  -1       87.35       94.16      6.36 o
   2   8   1       82.21       94.75      4.42 o
  -3  -8  -1       55.14       52.80      2.50 o
  -4  -8  -1       10.00       11.88      1.06 o
   4   8   1        9.10        7.91      1.02 o
   4  -9  -1       14.85       18.21      1.19 o
  -4   9   1       12.52       14.96      1.16 o
   3  -9  -1       84.89       92.49      5.71 o
  -3   9   1       80.37       85.48      6.03 o
   2  -9  -1      197.28      189.43      6.87 o
  -2   9   1      215.71      198.11      8.87 o
   1  -9  -1      170.67      168.93      5.89 o
  -1   9   1      171.50      168.12     10.41 o
   0  -9  -1       18.46       16.31      0.87 o
  -1  -9  -1       21.52       20.47      1.12 o
   1   9   1       24.94       24.54      1.24 o
  -2  -9  -1       85.36       94.68      3.40 o
   2   9   1       80.26       89.68      6.62 o
  -3  -9  -1       20.27       17.08      1.42 o
   3   9   1       14.83       13.01      1.19 o
  -4  -9  -1       76.54       87.17      5.33 o
   3 -10  -1       13.95       24.21      1.71 o
   2 -10  -1       20.46       22.95      1.18 o
  -2  10   1       24.13       25.99      1.94 o
   1 -10  -1      108.74       96.91      5.84 o
  -1  10   1      138.26      135.01      8.42 o
   0 -10  -1       21.99       25.12      1.21 o
  -1 -10  -1      106.38      121.48      7.52 o
   1  10   1      121.42      128.00      5.85 o
  -2 -10  -1       27.66       26.33      1.85 o
   2  10   1       33.85       27.89      2.16 o
  -3 -10  -1       70.92       72.77      4.50 o
   3 -11  -1       10.88       12.40      0.95 o
   2 -11  -1       60.33       62.62      2.72 o
   1 -11  -1      125.52      121.62      7.23 o
  -1  11   1      154.94      168.49     10.41 o
   0 -11  -1       34.85       37.43      1.73 o
   0  11   1       40.47       41.52      1.85 o
  -1 -11  -1        2.79        1.99      0.44 o
   1  11   1        5.33        1.22      0.73 o
  -2 -11  -1       55.57       55.96      2.40 o
   2 -12  -1       31.57       36.71      2.20 o
   1 -12  -1       55.66       62.35      3.73 o
  -1  12   1       54.28       42.30      2.68 o
   0  12   1       11.98       12.25      0.71 o
  -1 -12  -1       41.08       43.67      2.65 o
   1  12   1       52.50       60.93      3.82 o
  -6   0   2        0.14        0.36      0.27 o
  -5   0   2      272.90      299.33     12.92 o
  -4   0   2       60.79       65.04      4.40 o
  -3   0   2       60.82      105.94      7.56 o
  -2   0   2      290.28      342.63     16.60 o
  -1   0   2     2517.45     2712.82    167.21 o
   0   0   2       18.03       15.83      1.07 o
   1   0   2     7279.25     7227.90    445.17 o
   2   0   2       81.03       51.75      3.59 o
   3   0   2     1104.82     1092.42     67.40 o
   4   0   2      162.00      151.73      9.41 o
   5   0   2      112.53      121.84      4.39 o
   6   0   2      198.03      206.37     12.04 o
   6  -1  -2       78.68       90.28      5.13 o
  -6   1   2       77.40       84.03      5.15 o
   5  -1  -2       45.83       47.45      2.17 o
  -5   1   2       44.77       46.53      2.19 o
   4  -1  -2      185.54      173.42     13.02 o
  -4   1   2      226.61      233.41     13.09 o
   3  -1  -2      921.23      924.44     64.81 o
  -3   1   2      941.29      925.76     61.89 o
   2  -1  -2     2545.71     2471.47    164.68 o
  -2   1   2     2433.88     2294.14    113.66 o
   1  -1  -2      616.46      727.37     45.59 o
  -1   1   2      651.79      746.08     33.00 o
   0  -1  -2     1882.49     1899.50    117.12 o
   0   1   2     1990.76     1902.26    117.13 o
  -1  -1  -2       34.69       32.77      1.94 o
   1   1   2       30.56       27.68      1.94 o
  -2  -1  -2      327.55      280.72     17.65 o
   2   1   2      263.29      235.87     11.42 o
  -3  -1  -2      796.35      751.42     45.99 o
   3   1   2      754.93      770.75     34.70 o
  -4  -1  -2       90.28       89.34      5.59 o
   4   1   2       88.63       86.72      3.82 o
  -5  -1  -2        0.65        2.27      0.81 o
   5   1   2        2.59        4.12      0.43 o
   6   1   2       11.06        8.66      0.67 o
  -6   2   2       27.54       27.68      1.73 o
   5  -2  -2       16.15       14.62      0.86 o
  -5   2   2       20.95       19.89      0.97 o
   4  -2  -2      280.43      270.89     17.59 o
  -4   2   2      274.69      277.30     11.91 o
  -3   2   2      241.23      229.42     10.66 o
   2  -2  -2     1891.59     2056.87    142.84 o
  -2   2   2     1889.45     2035.07     94.83 o
   1  -2  -2     5527.23     5453.48    333.12 o
  -1   2   2     5461.34     5386.79    241.24 o
   0   2   2      231.43      237.90     15.42 o
  -1  -2  -2      778.93      727.70     32.57 o
   1   2   2      677.82      657.22     43.39 o
  -2  -2  -2       97.93       99.44      6.51 o
   2   2   2       81.78       87.05      4.22 o
  -3  -2  -2        3.69        4.35      0.72 o
   3   2   2        6.28        5.53      0.47 o
  -4  -2  -2        8.91       10.73      1.27 o
   4   2   2       16.28       16.38      1.10 o
   5   2   2        7.71        8.53      0.54 o
   5  -3  -2       43.14       41.60      1.95 o
  -5   3   2       45.86       47.17      1.95 o
  -4   3   2      220.74      223.43      9.72 o
   3  -3  -2      307.66      316.41     22.23 o
  -3   3   2      303.41      314.62     14.60 o
   2  -3  -2      126.33      131.05      9.34 o
  -2   3   2      133.29      131.61      6.20 o
   1  -3  -2     1156.41     1347.19     93.56 o
  -1   3   2     1177.21     1328.24     86.47 o
   0   3   2      480.22      453.71     20.26 o
  -1  -3  -2      108.16       96.87      4.37 o
   1   3   2       91.56       86.12      6.12 o
  -2  -3  -2        9.88        9.35      0.88 o
  -3  -3  -2      215.38      208.89      9.81 o
   3   3   2      223.56      219.91     14.43 o
  -4  -3  -2      804.25      824.59     50.35 o
   4   3   2      819.22      841.17     34.47 o
  -5  -3  -2      197.65      202.88      8.13 o
   5   3   2      174.45      180.05      8.15 o
   5  -4  -2       44.22       48.05      3.06 o
  -5   4   2       41.84       45.27      2.88 o
   4  -4  -2       37.38       37.53      2.59 o
  -4   4   2       39.23       39.86      2.52 o
   3  -4  -2      241.91      199.90     13.00 o
  -3   4   2      191.03      176.80      7.06 o
   2  -4  -2      955.13     1109.28     78.56 o
  -2   4   2      976.58     1134.63     72.59 o
   1  -4  -2      572.99      554.17     40.63 o
  -1   4   2      634.52      605.67     37.56 o
   0  -4  -2      825.09      836.28     60.31 o
   0   4   2      781.31      800.26     52.93 o
  -1  -4  -2      125.32       92.84      6.77 o
   1   4   2      131.87       98.50      6.30 o
  -2  -4  -2       36.24       33.67      1.66 o
  -3  -4  -2      181.70      138.23      6.33 o
   3   4   2      146.85      124.43      9.20 o
  -4  -4  -2       47.59       41.77      2.57 o
   4   4   2       36.04       35.07      2.50 o
  -5  -4  -2        1.35        0.73      0.47 o
   5   4   2        0.88        0.95      0.31 o
   5  -5  -2       90.88      108.97      6.45 o
  -5   5   2       88.53      100.50      4.46 o
   4  -5  -2       48.39       42.67      2.00 o
   3  -5  -2      136.30      115.05      9.22 o
  -3   5   2      134.21      135.90      6.32 o
   2  -5  -2     1270.71     1266.11     61.03 o
  -2   5   2     1277.19     1305.05     82.76 o
   1  -5  -2      390.24      384.15     15.28 o
  -1   5   2      419.17      432.34     28.05 o
   0  -5  -2      716.11      710.26     49.01 o
   0   5   2      741.90      793.67     48.70 o
  -1  -5  -2      210.10      259.85     17.22 o
   1   5   2      225.35      265.54     17.11 o
  -2  -5  -2       33.67       24.33      1.42 o
   2   5   2       39.09       30.27      1.43 o
   3   5   2      280.06      247.49     11.96 o
  -4  -5  -2      177.56      200.51     13.64 o
   4   5   2      210.08      244.00     13.19 o
  -5  -5  -2       19.92       19.58      0.99 o
   5   5   2       19.82       19.05      1.31 o
   5  -6  -2       37.35       44.39      3.26 o
  -5   6   2       48.14       55.77      2.31 o
   4  -6  -2       97.23       87.92      3.74 o
  -4   6   2       93.33       77.96      5.18 o
  -3   6   2       43.19       44.55      2.34 o
   2  -6  -2      271.72      312.08     15.37 o
  -2   6   2      284.46      327.80     15.09 o
   1  -6  -2      105.28      115.62      5.73 o
  -1   6   2      157.98      154.25     10.13 o
   0  -6  -2      350.47      401.83     27.50 o
   0   6   2      378.02      441.01     27.38 o
  -1  -6  -2      134.52      131.21      8.55 o
   1   6   2      122.87      127.09      8.53 o
  -2  -6  -2      152.87      153.21      9.23 o
   2   6   2      135.76      131.21      6.61 o
  -3  -6  -2      131.68      125.20      8.02 o
   3   6   2      142.79      133.81      9.02 o
  -4  -6  -2       35.73       33.40      2.29 o
   4   6   2       25.82       27.04      1.92 o
  -5  -6  -2      143.44      134.91      7.89 o
   5   6   2      132.30      126.59      7.72 o
  -5   7   2       21.65       24.92      1.61 o
   4  -7  -2       10.30       11.65      1.02 o
  -4   7   2        6.61        9.30      0.97 o
   3  -7  -2      508.05      474.06     28.21 o
  -3   7   2      495.80      458.76     31.94 o
   2  -7  -2      422.26      403.85     27.95 o
  -2   7   2      437.24      437.96     20.10 o
  -1   7   2        2.93        2.50      0.37 o
   0  -7  -2      358.47      359.79     24.54 o
   0   7   2      372.25      391.76     24.48 o
  -1  -7  -2       33.41       33.78      2.14 o
   1   7   2       25.35       27.79      1.59 o
  -2  -7  -2      165.84      163.26      9.89 o
   2   7   2      137.31      141.09      7.11 o
  -3  -7  -2       33.45       31.14      1.61 o
   3   7   2       39.40       33.34      2.46 o
  -4  -7  -2       49.58       54.56      3.48 o
   4   7   2       47.32       53.83      3.45 o
  -5  -7  -2        1.25        1.57      0.38 o
   4  -8  -2       44.43       42.00      2.66 o
  -4   8   2       44.29       40.13      2.62 o
   3  -8  -2      742.77      749.38     44.46 o
  -3   8   2      750.47      717.59     47.00 o
   2  -8  -2       40.49       43.09      1.63 o
  -2   8   2       40.80       43.78      2.12 o
   1  -8  -2      689.57      657.97     29.42 o
  -1   8   2      717.03      693.02     31.74 o
   0   8   2      176.98      177.71     11.74 o
  -1  -8  -2       48.28       47.56      2.52 o
   1   8   2       66.24       64.35      2.81 o
  -2  -8  -2      318.89      305.72     14.14 o
   2   8   2      339.61      334.88     14.62 o
  -3  -8  -2       67.52       65.65      3.16 o
   3   8   2       73.81       72.83      4.90 o
  -4  -8  -2       67.97       73.11      4.53 o
   4   8   2       69.71       73.64      4.53 o
  -4   9   2       46.43       39.10      2.46 o
   3  -9  -2       36.04       31.76      2.19 o
  -3   9   2       30.49       25.29      1.98 o
   2  -9  -2      181.73      177.49      6.43 o
  -2   9   2      196.97      184.22      8.29 o
   1  -9  -2       57.73       60.86      2.20 o
  -1   9   2       53.42       57.18      2.85 o
   0  -9  -2      218.36      210.89     12.45 o
  -1  -9  -2       11.65       10.24      0.60 o
   1   9   2        9.72        8.03      0.68 o
  -2  -9  -2       96.02       91.63      5.97 o
   2   9   2       79.57       85.12      6.30 o
  -3  -9  -2       77.81       73.19      4.84 o
   3   9   2       87.37       83.77      5.57 o
  -4  -9  -2       58.57       70.45      4.31 o
   3 -10  -2        9.89       16.27      1.29 o
   2 -10  -2        8.16        8.54      0.58 o
  -2  10   2        7.07        5.99      0.86 o
   1 -10  -2       17.05       16.66      0.96 o
  -1  10   2       21.37       21.21      1.38 o
   0 -10  -2       39.77       34.85      2.32 o
   0  10   2       35.25       36.94      2.47 o
  -1 -10  -2      465.15      450.61     25.39 o
   1  10   2      438.55      423.93     19.73 o
  -2 -10  -2       12.20       16.21      0.81 o
  -3 -10  -2       49.81       53.23      3.32 o
   3 -11  -2        7.88        4.65      0.63 o
   2 -11  -2      249.24      235.49      9.87 o
   1 -11  -2       39.93       40.13      2.43 o
  -1  11   2       35.49       37.31      2.53 o
   0  11   2       83.58       86.77      3.87 o
  -1 -11  -2       33.09       31.31      1.92 o
   1  11   2       28.74       27.82      1.97 o
  -2 -11  -2       51.41       57.51      2.46 o
   1 -12  -2       74.80       82.61      4.76 o
  -1  12   2       70.09       73.64      4.60 o
   0  12   2       31.20       10.99      0.86 o
  -1 -12  -2       36.80       39.57      2.44 o
  -6   0   3       26.38       28.54      1.76 o
  -5   0   3       48.41       50.64      2.31 o
  -4   0   3        7.39        6.60      0.85 o
  -2   0   3       12.91        6.75      0.67 o
  -1   0   3      334.96      481.88     29.74 o
   0   0   3     1146.43     1337.23     82.39 o
   1   0   3      228.19      259.48     16.04 o
   2   0   3      347.04      370.52     22.92 o
   3   0   3        3.88        4.91      0.47 o
   4   0   3       60.67       59.27      2.65 o
   5   0   3      142.02      143.29      5.13 o
   6  -1  -3        1.94        3.27      0.36 o
  -6   1   3        1.47        2.63      0.38 o
   5  -1  -3       82.23       87.73      3.87 o
  -5   1   3       78.08       86.69      3.90 o
  -4   1   3       29.13       27.63      2.04 o
   3  -1  -3      712.69      717.83     51.99 o
  -3   1   3      766.89      765.27     46.95 o
   2  -1  -3      523.31      526.67     36.91 o
  -2   1   3      514.55      526.27     25.47 o
   1  -1  -3     2038.20     2159.97    128.05 o
  -1   1   3     1860.27     1995.54    128.02 o
   0  -1  -3     1615.69     1642.09     97.43 o
   0   1   3     1651.54     1519.49     97.39 o
  -1  -1  -3      203.83      206.15     11.09 o
   1   1   3      150.32      151.87     11.07 o
  -2  -1  -3      947.40     1027.58     60.89 o
   2   1   3      928.56      967.23     44.73 o
  -3  -1  -3      576.21      575.26     24.62 o
   3   1   3      565.30      559.83     35.27 o
  -4  -1  -3        2.65        4.20      0.47 o
   4   1   3        2.44        3.67      0.35 o
  -5  -1  -3       71.24       77.14      3.42 o
   5   1   3       72.81       78.54      2.87 o
  -6   2   3       51.43       49.50      2.97 o
   5  -2  -3      100.94       89.95      3.99 o
  -5   2   3       97.59       92.72      5.47 o
   4  -2  -3      249.16      224.97     13.80 o
  -4   2   3      244.02      237.24     15.22 o
   3  -2  -3      458.58      447.76     29.12 o
  -3   2   3      451.75      396.39     19.09 o
   2  -2  -3      415.33      435.51     33.40 o
  -2   2   3      499.95      496.39     22.17 o
   1  -2  -3      519.62      587.94     36.78 o
  -1   2   3      541.93      600.99     26.64 o
   0  -2  -3     2830.74     3197.86    193.84 o
   0   2   3     2929.84     3119.76    140.36 o
  -1  -2  -3     1200.70     1262.16     75.71 o
   1   2   3     1217.93     1195.93     75.72 o
  -2  -2  -3      711.59      726.47     50.23 o
   2   2   3      806.11      858.37     36.92 o
  -3  -2  -3       67.14       72.79      3.30 o
   3   2   3       68.27       73.44      3.46 o
  -4  -2  -3      411.13      400.26     17.70 o
   4   2   3      441.33      442.99     17.45 o
  -5  -2  -3      332.73      341.87     13.73 o
   5   2   3      329.60      315.49     11.47 o
   5  -3  -3       82.78       76.38      3.63 o
  -5   3   3       95.72       92.43      3.59 o
   4  -3  -3       29.13       26.06      1.77 o
  -4   3   3       52.60       49.47      3.43 o
   3  -3  -3       53.10       42.38      3.43 o
  -3   3   3       59.56       47.53      2.28 o
   2  -3  -3      360.49      373.75     27.66 o
  -2   3   3      384.01      403.57     18.37 o
  -1   3   3      786.26      848.22     37.86 o
   0  -3  -3      339.08      393.50     23.82 o
   0   3   3      321.70      382.20     17.25 o
  -1  -3  -3     1176.14     1127.63     69.34 o
   1   3   3     1158.19     1123.09     69.35 o
  -2  -3  -3      138.29      139.66      8.98 o
   2   3   3      137.12      147.99      9.78 o
  -3  -3  -3      174.69      181.66      8.35 o
   3   3   3      197.14      209.69     13.00 o
  -4  -3  -3      105.86      108.29      4.73 o
   4   3   3      108.27      112.06      4.68 o
  -5  -3  -3      151.04      155.52      6.66 o
   5   3   3      153.75      157.92      6.70 o
   5  -4  -3       18.07       26.90      2.00 o
  -5   4   3       21.69       29.48      1.39 o
   4  -4  -3      240.67      247.26     15.21 o
  -4   4   3      262.97      272.97     16.10 o
   3  -4  -3      255.79      223.77     16.40 o
  -3   4   3      247.90      233.58      8.90 o
   2  -4  -3      415.70      425.92     32.36 o
  -2   4   3      439.41      477.94     21.49 o
   1  -4  -3      195.74      199.36      9.59 o
  -1   4   3      197.00      199.99     13.01 o
   0   4   3      132.88      149.84      9.78 o
  -1  -4  -3      112.34      114.94      7.70 o
   1   4   3      108.67      118.14      7.67 o
  -2  -4  -3     1527.02     1459.28     89.95 o
  -3  -4  -3       17.46       20.02      1.49 o
   3   4   3       17.13       20.33      1.70 o
  -4  -4  -3       49.06       46.42      2.63 o
   4   4   3       29.69       31.95      2.53 o
  -5  -4  -3       13.05       10.27      1.00 o
   5   4   3       13.76       12.72      0.70 o
  -5   5   3       53.20       60.76      2.69 o
   4  -5  -3      181.49      181.17     11.19 o
  -4   5   3      176.71      175.91     10.47 o
  -3   5   3      257.10      248.32     11.98 o
   2  -5  -3      924.55      956.30     38.29 o
  -2   5   3      925.02      954.14     44.77 o
   1  -5  -3      627.17      653.87     25.85 o
  -1   5   3      568.40      616.97     41.77 o
   0  -5  -3      149.49      148.45      7.01 o
   0   5   3      157.43      155.89      9.88 o
  -1  -5  -3      504.69      568.23     35.19 o
   1   5   3      506.29      508.94     34.92 o
  -2  -5  -3      185.31      202.05     13.06 o
   2   5   3      185.97      195.72      9.38 o
   3   5   3      656.02      595.26     22.06 o
  -4  -5  -3      130.47      139.34      8.70 o
   4   5   3      127.06      141.43      8.44 o
  -5  -5  -3       97.87       98.34      4.20 o
   5   5   3       91.06       92.16      5.72 o
   5  -6  -3      138.76      145.74      8.30 o
  -5   6   3      131.01      129.08      5.76 o
   4  -6  -3      246.25      247.39     10.61 o
  -4   6   3      227.61      219.51     13.00 o
   3  -6  -3       79.82       72.25      4.24 o
  -3   6   3       70.70       63.77      3.38 o
   2  -6  -3       90.09       91.55      5.11 o
  -2   6   3      120.43      117.51      5.04 o
   1  -6  -3        9.40       15.57      0.95 o
  -1   6   3       13.18       19.07      0.94 o
   0  -6  -3     1153.98     1123.42     51.52 o
   0   6   3     1133.48     1112.99     51.18 o
  -1  -6  -3      218.41      248.08     16.63 o
   1   6   3      222.85      258.53     16.55 o
  -2  -6  -3      361.70      353.90     22.97 o
   2   6   3      360.15      347.86     16.50 o
  -3  -6  -3      369.52      370.28     22.47 o
   3   6   3      371.81      364.40     25.12 o
  -4  -6  -3      143.49      139.66      8.83 o
   4   6   3      137.04      146.41      8.59 o
  -5  -6  -3       16.02       17.42      1.30 o
   5   6   3       17.29       19.16      1.22 o
   4  -7  -3       36.25       36.03      2.19 o
  -4   7   3       28.91       27.21      2.10 o
   3  -7  -3      142.53      140.46      8.55 o
  -3   7   3      111.21      111.66      7.08 o
   2  -7  -3       11.51       15.55      1.38 o
  -2   7   3       15.12       18.82      1.04 o
  -1   7   3       19.15       19.78      0.90 o
   0  -7  -3       46.32       44.79      2.98 o
   0   7   3       47.21       46.34      3.31 o
  -1  -7  -3      101.66       88.34      5.72 o
   1   7   3       86.36       83.44      4.16 o
  -2  -7  -3       76.12       71.46      5.02 o
   2   7   3       76.02       74.99      3.64 o
  -3  -7  -3        9.71       11.66      0.80 o
   3   7   3       12.01       13.57      1.22 o
  -4  -7  -3       25.07       25.78      1.82 o
   4   7   3       24.69       25.18      1.80 o
  -4   8   3       19.09       23.88      1.66 o
   3  -8  -3      710.97      685.62     40.69 o
  -3   8   3      638.81      628.02     40.74 o
   2  -8  -3      229.12      220.35      7.34 o
  -2   8   3      192.29      188.07      9.50 o
   1  -8  -3      145.41      146.70      5.12 o
  -1   8   3      138.06      138.34     10.04 o
   0  -8  -3       25.60       23.75      1.43 o
   0   8   3       20.18       19.69      1.18 o
  -1  -8  -3        6.89        6.36      0.66 o
   1   8   3        5.42        6.25      0.92 o
  -2  -8  -3      789.83      737.51     51.57 o
   2   8   3      792.15      841.79     53.77 o
  -3  -8  -3       86.86       77.27      3.34 o
   3   8   3       86.84       79.45      5.55 o
  -4  -8  -3       61.93       67.30      3.74 o
   4   8   3       46.39       51.97      3.70 o
   4  -9  -3       24.47       15.35      1.16 o
   3  -9  -3       65.52       68.17      4.29 o
  -3   9   3       74.67       75.87      5.36 o
   2  -9  -3        6.62        7.03      0.36 o
  -2   9   3        5.03        5.84      0.52 o
   1  -9  -3       58.38       53.18      2.12 o
  -1   9   3       72.76       64.12      2.78 o
   0  -9  -3       13.82       13.90      0.63 o
  -1  -9  -3      239.72      232.12     10.58 o
   1   9   3      259.24      249.61     11.06 o
  -2  -9  -3      107.45      109.21      4.91 o
   2   9   3      110.56      114.69      7.84 o
  -3  -9  -3       74.72       75.07      3.06 o
   3   9   3       59.63       64.45      5.08 o
  -4  -9  -3        5.35        7.14      0.66 o
   3 -10  -3       76.85       80.15      4.94 o
   2 -10  -3       38.02       37.56      1.72 o
   1 -10  -3       29.03       30.08      1.40 o
  -1  10   3       26.02       27.82      2.00 o
   0 -10  -3       19.97       17.67      0.71 o
  -1 -10  -3      113.61      128.62      5.41 o
   1  10   3      110.13      128.81      5.98 o
  -2 -10  -3      129.41      124.49      5.46 o
   2  10   3      157.69      142.57      9.11 o
   3 -11  -3       18.48       21.98      1.50 o
   2 -11  -3       97.73       91.00      3.88 o
   1 -11  -3       49.72       52.98      2.33 o
  -1  11   3       47.88       52.92      3.37 o
   0 -11  -3        0.46        0.33      0.24 o
   0  11   3        0.22        1.07      0.47 o
  -1 -11  -3       72.76       87.24      3.85 o
   1  11   3       86.22       98.62      5.67 o
  -2 -11  -3        8.03        6.04      0.40 o
   1 -12  -3       19.65       20.22      1.25 o
  -1  12   3       19.13       20.43      1.42 o
   0  12   3       90.08       88.01      3.87 o
  -1 -12  -3        2.76        3.84      0.30 o
  -6   0   4       27.13       26.37      1.63 o
  -5   0   4      106.35       92.55      4.09 o
  -4   0   4      305.55      261.71     16.75 o
  -3   0   4      723.62      644.15     40.79 o
  -2   0   4      529.48      465.75     32.67 o
  -1   0   4      252.21      276.99     17.16 o
   0   0   4     1061.75     1042.56     64.25 o
   1   0   4     2283.91     2413.07    148.69 o
   2   0   4      363.58      446.73     27.62 o
   3   0   4       31.65       22.46      1.17 o
   4   0   4       31.36       24.18      1.25 o
   5   0   4       21.94       24.40      1.22 o
   6  -1  -4        4.62        4.75      0.45 o
  -6   1   4        6.09        5.75      0.49 o
   5  -1  -4      149.53      153.14      7.10 o
  -5   1   4      174.16      174.08      7.13 o
   4  -1  -4       62.45       59.53      4.22 o
  -4   1   4       70.31       64.68      2.84 o
   3  -1  -4      322.77      283.49     13.68 o
  -3   1   4      329.74      301.32     18.45 o
  -2   1   4       11.17        5.82      0.66 o
   1  -1  -4      722.04      756.75     45.27 o
  -1   1   4      697.61      711.05     45.27 o
   0  -1  -4     2357.89     2852.57    175.98 o
   0   1   4     2516.43     2857.82    176.04 o
  -1  -1  -4      190.18      248.24     13.95 o
   1   1   4      149.89      201.86     13.94 o
  -2  -1  -4      947.26      977.37     62.63 o
   2   1   4      998.82     1053.74     62.63 o
  -3  -1  -4      352.74      378.07     16.16 o
   3   1   4      350.95      362.61     23.14 o
  -4  -1  -4      149.68      140.91      5.90 o
   4   1   4      130.78      135.16      4.79 o
  -5  -1  -4       26.84       25.79      1.14 o
   5   1   4       20.34       19.77      0.95 o
   5  -2  -4        1.83        3.01      0.43 o
  -5   2   4        1.36        2.54      0.37 o
   4  -2  -4       92.25       85.56      4.44 o
  -4   2   4       67.68       71.12      2.33 o
   3  -2  -4      129.50      129.11      8.39 o
  -3   2   4      110.80      110.22      5.49 o
   2  -2  -4      481.05      475.79     32.41 o
  -2   2   4      470.75      447.36     30.91 o
   1  -2  -4      535.06      525.81     21.94 o
  -1   2   4      484.12      491.43     22.73 o
   0  -2  -4      329.58      378.20     21.29 o
   0   2   4      282.14      310.52     21.29 o
  -1  -2  -4      497.37      503.99     21.15 o
   1   2   4      444.89      462.37     30.27 o
  -2  -2  -4      634.82      598.78     37.84 o
   2   2   4      630.41      626.49     37.83 o
  -3  -2  -4      245.24      245.94     10.27 o
   3   2   4      215.33      214.70     14.67 o
  -4  -2  -4      144.88      141.22      6.17 o
   4   2   4      143.95      146.49      5.03 o
  -5  -2  -4        9.09       11.34      0.81 o
   5   2   4        6.45        9.08      0.68 o
   5  -3  -4       30.55       32.41      2.23 o
  -5   3   4       12.69       12.90      0.67 o
   4  -3  -4      191.84      192.21      8.45 o
  -4   3   4      191.31      206.67      8.70 o
   3  -3  -4      298.48      288.89     20.09 o
  -3   3   4      295.22      281.44     13.17 o
   2  -3  -4      997.60     1126.56     76.20 o
  -2   3   4      989.41     1068.61     50.57 o
   1  -3  -4      915.66      958.97     58.60 o
  -1   3   4      865.85      979.63     43.42 o
   0  -3  -4     1171.07     1268.40     75.40 o
   0   3   4     1074.21     1201.37     54.59 o
  -1  -3  -4      140.43      142.65      8.17 o
   1   3   4      109.70      119.27      8.18 o
  -2  -3  -4      255.56      212.02     13.19 o
  -3  -3  -4       83.59       80.55      3.63 o
   4   3   4       33.14       37.15      1.71 o
  -5  -3  -4       91.00       92.65      4.08 o
   5   3   4      100.98       98.15      4.13 o
   5  -4  -4      178.49      177.88     10.97 o
  -5   4   4      170.94      173.57      7.39 o
   4  -4  -4       82.52       72.26      3.11 o
  -4   4   4       81.28       70.45      4.39 o
   3  -4  -4      135.19      126.86      9.64 o
  -3   4   4      151.47      137.82      6.54 o
   2  -4  -4      207.94      183.57      8.74 o
  -2   4   4      197.38      178.08      8.52 o
   1  -4  -4       24.22       15.72      0.74 o
  -1   4   4       16.81       10.73      1.05 o
   0  -4  -4      128.54      155.72      6.84 o
   0   4   4       98.84      130.08      9.61 o
  -1  -4  -4      324.62      296.12     19.40 o
  -2  -4  -4       89.51       70.95      4.37 o
   2   4   4       72.37       65.66      4.78 o
  -4  -4  -4        1.04        2.16      0.32 o
   4   4   4        2.31        4.15      0.63 o
  -5  -4  -4       26.33       24.79      1.71 o
   5  -5  -4       45.50       53.15      3.41 o
  -5   5   4       43.39       46.07      2.05 o
   4  -5  -4      100.07      116.16      7.25 o
  -4   5   4       84.00       99.61      5.69 o
  -3   5   4       22.28       27.77      1.19 o
   2  -5  -4       75.13       85.73      3.91 o
  -2   5   4       62.37       74.07      3.13 o
   1  -5  -4      382.97      411.97     20.07 o
  -1   5   4      408.38      434.01     27.24 o
   0  -5  -4      183.47      169.38      8.12 o
   0   5   4      196.47      186.04     11.44 o
  -1  -5  -4      699.51      786.39     52.19 o
   1   5   4      684.36      813.29     51.83 o
  -2  -5  -4      103.07      135.69      9.40 o
   2   5   4      129.47      147.14      9.81 o
   3   5   4      506.23      478.69     21.31 o
  -4  -5  -4       68.64       73.77      4.80 o
   4   5   4       74.28       78.62      4.71 o
   5   5   4        4.29        3.99      0.47 o
  -5   6   4       48.26       50.35      2.21 o
   4  -6  -4      179.31      165.48     10.21 o
  -4   6   4      166.05      145.97      8.45 o
   3  -6  -4      102.23       97.86      4.27 o
  -3   6   4      100.94      103.71      7.00 o
   2  -6  -4       80.45       78.97      4.45 o
  -2   6   4      105.28      102.00      4.39 o
   1  -6  -4       74.21       58.93      3.85 o
  -1   6   4       56.36       46.76      2.00 o
   0  -6  -4       50.93       46.21      2.15 o
   0   6   4       38.01       41.70      3.12 o
  -1  -6  -4      116.20      120.11      8.68 o
   1   6   4      136.43      136.58      6.28 o
  -2  -6  -4       50.64       51.03      3.33 o
   2   6   4       42.95       43.79      3.48 o
  -3  -6  -4       25.10       25.10      1.12 o
   3   6   4       20.87       22.56      1.30 o
  -4  -6  -4        8.61        8.31      0.78 o
  -5  -6  -4       32.09       44.45      2.79 o
   4  -7  -4      192.20      170.96     10.20 o
  -4   7   4      187.23      168.69     10.09 o
   3  -7  -4      492.50      490.78     17.36 o
  -3   7   4      511.64      506.28     33.73 o
   2  -7  -4      990.53     1031.39     67.00 o
  -2   7   4      982.61     1021.15     69.73 o
   1  -7  -4      223.14      236.86     14.40 o
  -1   7   4      210.63      212.39      8.40 o
   0  -7  -4       33.92       32.25      2.31 o
   0   7   4       37.49       34.58      1.71 o
  -1  -7  -4       72.13       71.03      5.18 o
   1   7   4       71.81       80.16      3.79 o
  -2  -7  -4      196.53      174.38      8.22 o
   2   7   4      225.37      215.40     13.02 o
  -3  -7  -4      127.19      124.56      5.50 o
   3   7   4      121.37      124.33      8.70 o
  -4  -7  -4      115.65      108.45      6.44 o
   4   7   4      108.87      101.97      6.37 o
   4  -8  -4       11.75       14.07      0.99 o
  -4   8   4        8.62       11.50      0.70 o
   3  -8  -4       12.75       13.39      0.71 o
  -3   8   4       14.84       13.31      1.19 o
   2  -8  -4      278.66      284.14     10.32 o
  -2   8   4      293.61      305.50     13.37 o
   1  -8  -4      136.45      127.09      4.58 o
  -1   8   4      143.16      135.52      9.01 o
   0  -8  -4      191.23      177.61     10.67 o
   0   8   4      189.21      184.01     11.92 o
  -1  -8  -4      137.90      136.88      9.36 o
   1   8   4      139.05      143.55      6.56 o
  -2  -8  -4      413.47      402.28     18.40 o
   2   8   4      437.23      464.17     28.94 o
  -3  -8  -4      176.13      154.38      6.73 o
   3   8   4      193.76      172.16     11.11 o
  -4  -8  -4       12.23       11.93      0.96 o
   4   8   4       11.96       11.58      0.98 o
   4  -9  -4      119.88      108.62      6.47 o
  -4   9   4      127.87      106.44      6.64 o
   3  -9  -4        2.10        2.44      0.56 o
  -3   9   4        4.78        4.76      0.61 o
   2  -9  -4       11.06        9.35      0.43 o
   1  -9  -4      447.72      443.66     13.18 o
  -1   9   4      458.59      459.54     20.46 o
   0  -9  -4      174.78      165.70      4.79 o
   0   9   4      154.10      142.88      9.98 o
  -1  -9  -4      227.69      243.85      8.37 o
   1   9   4      207.49      229.23     10.93 o
  -2  -9  -4       36.98       36.97      1.64 o
   2   9   4       29.37       30.34      2.68 o
  -3  -9  -4       42.05       39.08      1.62 o
   3   9   4       32.85       31.21      2.69 o
   3 -10  -4       71.49       66.77      4.11 o
   2 -10  -4       65.61       66.09      2.70 o
  -2  10   4       53.34       52.45      4.37 o
   1 -10  -4      134.80      132.85      5.66 o
  -1  10   4      120.68      133.25      8.25 o
   0 -10  -4        8.69        6.93      0.36 o
   0  10   4        7.02        7.49      0.56 o
  -1 -10  -4      173.43      178.10      7.42 o
   1  10   4      185.03      177.30      8.19 o
  -2 -10  -4       28.09       23.36      1.07 o
   2  10   4       26.47       22.08      1.85 o
   2 -11  -4       47.91       54.26      2.36 o
   1 -11  -4        7.04        6.60      0.47 o
  -1  11   4        4.41        4.54      0.61 o
   0 -11  -4        3.67        6.08      0.41 o
   0  11   4        3.20        5.45      0.46 o
  -1 -11  -4      233.30      242.11     10.08 o
   1  11   4      242.35      245.35     14.88 o
  -2 -11  -4       31.36       39.46      1.72 o
   1 -12  -4        8.05       10.65      0.85 o
  -1  12   4        8.15       11.75      0.95 o
   0  12   4      222.62      232.14     14.21 o
  -1 -12  -4       11.38       11.10      0.78 o
  -5   0   5        7.35        8.18      0.56 o
  -4   0   5      246.40      249.42      8.68 o
  -3   0   5       69.03       56.26      3.76 o
  -2   0   5       80.09       82.11      3.91 o
  -1   0   5      460.35      431.66     18.64 o
   0   0   5       66.17       83.85      3.68 o
   1   0   5      192.39      161.51      7.02 o
   2   0   5      208.13      183.23     11.43 o
   3   0   5       45.21       58.44      2.69 o
   4   0   5       23.30       29.20      1.44 o
   5   0   5      104.72      112.00      4.81 o
   5  -1  -5       15.52       16.81      0.89 o
  -5   1   5       16.22       17.27      1.21 o
   4  -1  -5       92.86       79.74      4.59 o
  -4   1   5       65.51       65.56      2.15 o
   3  -1  -5       73.85       81.06      3.96 o
  -3   1   5       74.07       81.86      5.36 o
   2  -1  -5      494.12      467.39     23.14 o
  -2   1   5      567.60      562.36     30.90 o
   1  -1  -5      388.63      389.30     17.04 o
  -1   1   5      388.69      404.38     24.41 o
   0  -1  -5     1026.85     1076.38     46.69 o
   0   1   5     1013.49     1099.11     66.83 o
  -1  -1  -5      273.38      277.30     11.69 o
   1   1   5      262.00      262.62     11.69 o
  -2  -1  -5       66.02       61.94      3.98 o
   2   1   5       66.84       61.83      3.98 o
  -3  -1  -5       85.84       87.85      4.19 o
   3   1   5       94.49       99.85      4.20 o
  -4  -1  -5      103.72      105.57      4.54 o
   4   1   5      101.67      104.57      3.68 o
  -5  -1  -5       17.53       18.46      0.95 o
   5   1   5       17.36       18.20      0.98 o
   5  -2  -5      295.80      297.64     12.37 o
  -5   2   5      285.86      282.43     17.12 o
   4  -2  -5       72.96       75.06      4.42 o
  -4   2   5       72.89       73.41      2.32 o
  -3   2   5        6.78        6.82      0.84 o
   2  -2  -5       92.59      114.52      8.19 o
   1  -2  -5      523.97      554.64     25.48 o
  -1   2   5      622.92      662.73     36.50 o
   0  -2  -5      182.98      171.61      7.40 o
   0   2   5      173.29      167.71     10.62 o
  -1  -2  -5      315.76      322.79     14.01 o
   1   2   5      311.75      325.90     20.07 o
  -2  -2  -5      233.56      222.74     14.15 o
   2   2   5      228.18      231.94     14.17 o
  -3  -2  -5      146.30      137.18      6.16 o
   3   2   5      160.42      144.55      8.83 o
  -4  -2  -5      124.14      124.22      5.49 o
   4   2   5      126.68      130.37      4.47 o
  -5  -2  -5       75.88       73.45      3.33 o
   5   2   5       88.60       84.53      4.67 o
   5  -3  -5      169.95      160.50      7.18 o
  -5   3   5      174.87      177.69      7.20 o
   4  -3  -5      277.04      262.78     11.85 o
  -4   3   5      308.80      298.04     11.91 o
   3  -3  -5       49.48       62.26      4.64 o
   2  -3  -5       51.21       51.89      3.85 o
   1  -3  -5       64.99       78.15      2.96 o
  -1   3   5       64.45       80.72      3.64 o
   0  -3  -5     1505.39     1624.27     59.15 o
   0   3   5     1565.02     1713.79    101.47 o
  -1  -3  -5      439.85      504.09     23.17 o
   1   3   5      461.95      540.29     31.91 o
  -2  -3  -5      252.08      207.68     12.95 o
  -3  -3  -5       54.30       61.74      3.97 o
  -4  -3  -5       61.79       59.75      2.52 o
   4   3   5       52.72       53.68      2.57 o
  -5  -3  -5       87.69       92.37      3.98 o
   5   3   5       94.28       94.12      5.57 o
   5  -4  -5      161.79      164.48      6.98 o
  -5   4   5      148.40      164.51      7.01 o
   4  -4  -5      240.76      226.77      9.83 o
  -4   4   5      238.97      237.25      9.90 o
  -3   4   5      237.08      223.21     15.31 o
   2  -4  -5       16.86       14.92      0.89 o
  -2   4   5       17.30       14.91      0.86 o
   1  -4  -5      831.21      847.33     41.09 o
  -1   4   5      910.30      935.82     39.83 o
   0  -4  -5      341.73      360.11     16.66 o
   0   4   5      336.87      360.76     23.40 o
  -1  -4  -5      942.52      998.83     65.15 o
  -2  -4  -5       61.06       53.72      3.55 o
   2   4   5       57.26       55.79      3.94 o
   3   4   5      212.42      209.33     12.44 o
  -4  -4  -5       40.44       38.58      1.85 o
   4   4   5       46.66       47.99      2.71 o
  -5  -4  -5      123.43      123.34      7.62 o
   5  -5  -5       21.97       20.35      1.43 o
  -5   5   5       20.74       19.98      0.98 o
   4  -5  -5      166.09      150.71      6.00 o
  -4   5   5      132.93      130.11      6.06 o
  -3   5   5       55.77       53.46      2.53 o
   2  -5  -5      319.78      312.48     15.19 o
  -2   5   5      329.78      318.95     14.90 o
   1  -5  -5       54.69       52.70      3.74 o
  -1   5   5       56.20       57.65      3.76 o
   0  -5  -5      586.69      635.71     39.23 o
   0   5   5      557.33      565.96     38.95 o
  -1  -5  -5      421.88      499.05     33.12 o
   1   5   5      411.94      514.00     34.52 o
  -2  -5  -5        1.66        3.80      0.61 o
   2   5   5        3.12        1.80      0.56 o
  -3  -5  -5      172.34      169.73      6.97 o
   3   5   5      164.98      157.92      7.42 o
  -4  -5  -5      165.33      162.38      6.96 o
   4   5   5      157.98      167.17      9.79 o
  -5  -5  -5       76.24       87.39      5.40 o
  -5   6   5      270.99      276.35     11.68 o
   4  -6  -5       92.10       86.13      3.75 o
  -4   6   5       90.60       88.92      3.84 o
   3  -6  -5       78.33       80.74      3.27 o
  -3   6   5       62.10       66.16      5.36 o
   2  -6  -5      170.95      175.59     11.87 o
  -2   6   5      172.95      181.18      8.54 o
   1  -6  -5      114.37      111.39      5.07 o
  -1   6   5      102.27       95.56      4.97 o
   0  -6  -5      142.45      142.28      9.06 o
   0   6   5      141.59      131.59      9.03 o
  -1  -6  -5      852.47      881.23     57.21 o
   1   6   5      821.67      873.76     41.12 o
  -2  -6  -5      113.95      114.12      7.83 o
   2   6   5      112.89      119.21      8.20 o
  -3  -6  -5      223.54      215.02      8.84 o
   3   6   5      204.53      202.36      9.42 o
  -4  -6  -5       16.48       14.08      1.04 o
   4   6   5       15.90       13.67      1.16 o
  -5  -6  -5       54.33       62.47      3.82 o
   4  -7  -5      119.02      126.67      7.14 o
  -4   7   5      122.83      119.48      5.26 o
   3  -7  -5      247.05      239.44      8.45 o
  -3   7   5      246.65      237.69     16.42 o
  -2   7   5        5.62        6.08      0.51 o
   1  -7  -5       76.06       78.85      5.06 o
  -1   7   5       75.50       73.51      2.98 o
   0  -7  -5      332.81      286.00     21.31 o
   0   7   5      382.08      346.21     15.04 o
  -1  -7  -5       62.02       65.34      2.92 o
   1   7   5       56.18       64.32      3.24 o
  -2  -7  -5      138.10      147.80      6.37 o
   2   7   5      112.78      136.71     10.07 o
  -3  -7  -5       48.16       49.12      2.26 o
   3   7   5       47.20       49.93      3.63 o
  -4  -7  -5       27.16       26.82      1.77 o
   4   7   5       25.66       24.34      1.75 o
   4  -8  -5       14.26       11.76      0.90 o
  -4   8   5       14.20       11.12      0.64 o
   3  -8  -5       50.72       48.38      1.96 o
  -3   8   5       33.69       36.32      3.21 o
   2  -8  -5       34.66       36.58      1.39 o
  -2   8   5       33.68       34.16      2.73 o
   1  -8  -5       96.82      101.86      3.07 o
  -1   8   5       86.07       93.55      4.63 o
   0  -8  -5       19.37       21.13      1.00 o
   0   8   5       19.25       18.98      1.49 o
  -1  -8  -5       50.96       48.01      1.76 o
   1   8   5       45.26       44.06      2.30 o
  -2  -8  -5      225.13      214.16      9.47 o
   2   8   5      219.51      219.98     14.94 o
  -3  -8  -5       98.03       93.58      3.91 o
   3   8   5       94.09       88.44      6.46 o
  -4  -8  -5       16.85       14.29      1.15 o
   4   8   5       20.82       19.13      1.22 o
   4  -9  -5       48.00       49.17      3.02 o
   3  -9  -5       42.66       42.05      1.83 o
  -3   9   5       42.87       40.19      3.02 o
   2  -9  -5       16.93       16.54      0.73 o
  -2   9   5       16.56       18.58      1.48 o
   1  -9  -5      266.19      252.55      7.57 o
  -1   9   5      269.93      264.83     11.76 o
   0  -9  -5      161.44      157.33      5.53 o
   0   9   5      174.85      171.34      9.99 o
  -1  -9  -5        2.70        5.06      0.36 o
   1   9   5        2.94        4.31      0.50 o
  -2  -9  -5        5.01        5.13      0.53 o
  -3  -9  -5       21.62       20.69      1.30 o
   3 -10  -5       26.52       26.06      1.71 o
   2 -10  -5        4.87        6.42      0.51 o
  -2  10   5        5.27        5.60      0.76 o
   1 -10  -5       23.67       26.06      1.22 o
  -1  10   5       21.19       22.90      1.71 o
   0 -10  -5      163.26      164.56      4.96 o
   0  10   5      164.35      172.49      7.32 o
  -1 -10  -5      136.31      139.65      6.11 o
   1  10   5      160.22      152.45      6.75 o
  -2 -10  -5      151.04      159.07      6.45 o
   2  10   5      149.40      145.01     10.69 o
   2 -11  -5       39.95       43.73      1.92 o
   1 -11  -5        3.64        4.33      0.41 o
  -1  11   5        3.65        4.08      0.38 o
   0 -11  -5      120.84      127.45      5.67 o
   0  11   5      141.09      141.88      5.89 o
  -1 -11  -5      211.25      205.54      8.53 o
  -2 -11  -5       33.03       35.65      2.15 o
   0  12   5      109.88      112.76      4.91 o
  -5   0   6        0.87        3.45      0.51 o
  -4   0   6      565.60      518.54     17.95 o
  -3   0   6      257.34      261.99     16.73 o
  -2   0   6      115.51      105.61      6.72 o
  -1   0   6     1028.35     1121.30     48.33 o
   0   0   6      788.20      782.59     33.75 o
   1   0   6       13.65       13.66      0.73 o
   2   0   6      940.53      991.94     61.24 o
   4   0   6      247.20      246.37     10.43 o
   5   0   6       35.65       36.13      2.28 o
   5  -1  -6       85.53       88.03      5.49 o
  -5   1   6       95.91       96.51      5.52 o
   4  -1  -6      129.44      119.18      7.01 o
  -4   1   6      131.84      117.53      4.12 o
   3  -1  -6      196.18      192.47     13.31 o
  -3   1   6      186.15      180.93     12.00 o
   2  -1  -6      342.25      297.97     19.87 o
  -2   1   6      357.48      341.97     19.92 o
   1  -1  -6      269.36      244.05     10.48 o
  -1   1   6      246.24      235.72     15.03 o
   0  -1  -6      503.04      611.79     26.45 o
   0   1   6      466.37      615.27     37.87 o
  -1  -1  -6      624.94      624.32     28.34 o
   1   1   6      673.51      689.11     28.35 o
  -2  -1  -6       97.81      109.36      7.11 o
   2   1   6      106.40      115.40      7.13 o
  -4  -1  -6        9.29        8.75      0.65 o
   4   1   6        8.17        8.23      0.50 o
  -5  -1  -6       46.29       43.21      2.39 o
   5   1   6       34.14       33.01      2.39 o
   5  -2  -6       31.49       28.68      1.34 o
   4  -2  -6       82.39       83.57      5.03 o
  -4   2   6       84.11       84.18      2.98 o
   3  -2  -6      210.37      192.10     13.71 o
   2  -2  -6      416.82      395.87     18.30 o
  -2   2   6      380.38      387.81     24.42 o
   1  -2  -6       95.11       92.80      3.46 o
  -1   2   6       96.46       97.68      5.98 o
   0  -2  -6      412.18      508.66     21.31 o
   0   2   6      337.44      462.45     30.51 o
  -1  -2  -6      164.96      184.28      7.78 o
   1   2   6      147.59      166.04     11.13 o
  -2  -2  -6      454.28      425.62     25.91 o
   2   2   6      424.86      410.06     25.93 o
  -3  -2  -6       11.76       11.48      1.20 o
   3   2   6       14.48       14.77      1.10 o
   4   2   6       21.20       19.17      0.83 o
  -5  -2  -6      105.48       93.34      4.00 o
   5   2   6      106.42       93.03      5.58 o
   5  -3  -6        8.38        6.85      0.46 o
  -5   3   6        4.27        5.24      0.44 o
   4  -3  -6        2.83        2.94      0.36 o
  -4   3   6        1.20        1.23      0.33 o
   2  -3  -6      205.83      215.35     13.90 o
  -2   3   6      185.08      175.66     13.36 o
   1  -3  -6      467.15      462.21     16.71 o
  -1   3   6      421.00      433.37     28.19 o
   0  -3  -6     1138.31     1287.90     46.52 o
   0   3   6     1138.70     1312.91     79.81 o
  -1  -3  -6      455.72      426.62     19.81 o
   1   3   6      486.09      468.22     27.28 o
  -2  -3  -6       20.13       19.33      1.41 o
   2   3   6       16.22       18.59      1.55 o
   3   3   6      109.24      103.96      6.31 o
  -4  -3  -6      114.63      115.54      5.16 o
   4   3   6      121.23      125.21      5.20 o
  -5  -3  -6       94.37       92.64      3.96 o
   5  -4  -6       32.79       35.36      1.60 o
  -5   4   6       31.69       36.55      1.62 o
   4  -4  -6      146.49      145.41      6.30 o
  -4   4   6      151.26      149.58      6.35 o
  -3   4   6       17.18       15.72      0.74 o
   2  -4  -6       64.87       61.36      2.97 o
  -2   4   6       53.76       53.79      4.17 o
   1  -4  -6       12.94        9.72      0.59 o
  -1   4   6       18.10       11.27      0.92 o
   0  -4  -6      660.77      714.98     46.66 o
  -1  -4  -6      150.95      165.43     10.94 o
   2   4   6      103.35       96.68      6.79 o
  -3  -4  -6      109.02      103.42      4.46 o
   3   4   6      105.49      104.17      6.32 o
  -4  -4  -6       94.28       97.46      4.41 o
   4   4   6      108.17      108.30      4.47 o
  -5  -4  -6       47.76       55.41      3.48 o
   5  -5  -6      139.65      148.70      9.54 o
  -5   5   6      149.82      158.48      6.60 o
   4  -5  -6        0.53        3.17      0.35 o
  -4   5   6        0.28        2.62      0.40 o
   3  -5  -6      173.05      171.76      7.33 o
  -3   5   6      168.34      172.89     11.88 o
   2  -5  -6       97.62       99.15      5.09 o
  -2   5   6      117.49      110.86      7.22 o
   1  -5  -6       85.01       84.21      4.01 o
  -1   5   6       91.43       86.09      4.11 o
   0  -5  -6      400.64      418.09     27.35 o
  -1  -5  -6       43.89       55.10      3.46 o
   1   5   6       34.67       44.11      3.61 o
  -2  -5  -6      180.77      172.55     11.57 o
   2   5   6      187.24      175.95     12.07 o
  -3  -5  -6       83.38       88.81      4.10 o
   3   5   6      114.07      111.24      5.90 o
  -4  -5  -6       26.18       27.48      1.27 o
   4   5   6       27.72       27.50      1.90 o
  -5  -5  -6       20.21       26.80      1.74 o
   4  -6  -6       12.29       13.00      1.00 o
  -4   6   6       18.08       16.78      0.84 o
   3  -6  -6      125.59      116.86      5.49 o
  -3   6   6      140.82      131.39      5.78 o
   2  -6  -6       16.84       16.43      1.36 o
   1  -6  -6       18.81       18.77      1.12 o
  -1   6   6       22.48       20.05      1.09 o
   0  -6  -6      135.66      135.82      9.44 o
   0   6   6      166.78      149.86      9.43 o
  -1  -6  -6      250.78      258.11     17.37 o
   1   6   6      246.03      266.52     12.51 o
  -2  -6  -6      201.54      178.54      8.33 o
   2   6   6      230.96      213.70     13.17 o
  -3  -6  -6       13.35       14.25      0.77 o
   3   6   6       16.10       17.28      0.98 o
  -4  -6  -6        9.19       10.20      0.75 o
   4  -7  -6       60.75       66.33      4.11 o
  -4   7   6       73.88       71.58      3.06 o
   3  -7  -6      104.76      108.64      3.87 o
  -3   7   6       96.87      106.00      5.02 o
   2  -7  -6       18.22       21.12      0.92 o
  -2   7   6       21.28       25.30      1.83 o
   1  -7  -6     1512.07     1495.87     64.47 o
  -1   7   6     1473.22     1456.85    100.65 o
   0  -7  -6      503.32      491.10     21.45 o
   0   7   6      507.99      492.99     22.64 o
  -1  -7  -6      400.35      380.58     13.87 o
   1   7   6      438.25      422.17     18.12 o
  -2  -7  -6       60.04       55.52      2.06 o
   2   7   6       52.68       54.98      4.10 o
  -3  -7  -6       41.88       44.11      2.75 o
   3   7   6       47.80       46.83      3.35 o
  -4  -7  -6       62.51       68.91      4.12 o
   4   7   6       62.12       64.47      4.08 o
  -4   8   6       60.20       53.70      2.36 o
   3  -8  -6       17.91       20.07      0.99 o
  -3   8   6       18.25       20.70      1.11 o
   2  -8  -6       82.34       87.17      3.14 o
  -2   8   6       79.00       84.15      6.12 o
   1  -8  -6        6.33        7.25      0.46 o
  -1   8   6        7.64        8.40      0.60 o
   0  -8  -6      135.36      126.93      5.49 o
   0   8   6      132.71      133.25      8.05 o
  -1  -8  -6        0.12        2.77      0.30 o
   1   8   6        0.14        1.67      0.39 o
  -2  -8  -6       14.65       15.45      0.69 o
  -3  -8  -6        7.91       10.69      0.78 o
   3   8   6        9.26       10.53      1.02 o
   3  -9  -6       48.84       48.19      2.10 o
   2  -9  -6       22.77       22.49      0.90 o
   1  -9  -6      275.26      283.59      8.69 o
  -1   9   6      307.69      318.16     13.50 o
   0  -9  -6      304.53      280.64     12.28 o
   0   9   6      307.32      305.78     12.74 o
  -1  -9  -6       66.15       66.58      2.57 o
   1   9   6       47.06       49.83      2.78 o
  -2  -9  -6       21.71       18.67      1.26 o
   2   9   6       21.49       19.20      1.62 o
  -3  -9  -6        9.44        8.39      0.62 o
   3 -10  -6       48.66       43.90      2.73 o
   2 -10  -6      134.44      122.41      5.20 o
   1 -10  -6       37.21       34.40      1.49 o
  -1  10   6       31.35       29.44      1.50 o
   0 -10  -6      313.53      316.90     10.97 o
   0  10   6      304.52      330.57     13.98 o
  -1 -10  -6       86.96       94.16      3.26 o
   1  10   6       88.32       92.44      4.35 o
  -2 -10  -6      166.20      164.02      6.83 o
   2 -11  -6       21.73       22.01      1.46 o
   1 -11  -6       34.55       42.25      1.82 o
  -1  11   6       33.21       40.08      1.86 o
   0 -11  -6       16.34       18.65      0.96 o
   0  11   6       19.33       22.48      1.01 o
  -1 -11  -6       21.66       18.39      0.81 o
   1  11   6       15.69       14.43      1.17 o
  -2 -11  -6        1.65        1.52      0.28 o
  -5   0   7       25.94       22.36      1.50 o
  -4   0   7       23.04       27.94      1.08 o
  -2   0   7        2.00        1.84      0.31 o
  -1   0   7     1425.40     1605.68     69.19 o
   0   0   7      186.79      167.23      7.30 o
   1   0   7      126.46      148.77      6.51 o
   2   0   7        0.82        3.13      0.63 o
   3   0   7      156.63      137.75      8.22 o
   4   0   7      212.88      207.54     12.25 o
   5   0   7       34.10       34.39      2.16 o
   5  -1  -7       39.14       39.96      1.87 o
  -5   1   7       43.62       43.53      2.57 o
   4  -1  -7       18.64       20.28      1.30 o
  -4   1   7       15.06       16.89      0.76 o
   2  -1  -7      796.73      773.94     50.14 o
  -2   1   7      815.97      829.96     35.04 o
   1  -1  -7      467.48      446.84     19.26 o
  -1   1   7      448.72      441.54     27.61 o
   0  -1  -7      377.00      370.62     15.99 o
   0   1   7      352.94      365.99     22.90 o
  -1  -1  -7      405.19      419.88     19.30 o
   1   1   7      457.87      472.18     19.30 o
  -2  -1  -7       44.56       44.23      2.92 o
   2   1   7       42.48       41.86      2.92 o
  -3  -1  -7       74.63       59.06      3.48 o
   3   1   7       62.76       53.82      3.53 o
  -4  -1  -7       49.13       57.12      3.10 o
   4   1   7       38.17       45.56      2.16 o
  -5  -1  -7       11.31       13.46      0.74 o
   5   1   7       16.43       17.93      1.10 o
   5  -2  -7        2.36        4.32      0.40 o
  -5   2   7        1.91        3.60      0.40 o
   4  -2  -7       76.22       75.98      3.29 o
  -4   2   7       72.24       74.03      3.31 o
   3  -2  -7      159.65      162.60      9.84 o
  -3   2   7      165.41      169.16      7.15 o
  -2   2   7      903.27      866.64     39.62 o
   1  -2  -7      498.91      483.63     17.49 o
  -1   2   7      512.02      488.28     30.05 o
   0  -2  -7       67.33       77.31      3.45 o
  -1  -2  -7      342.32      283.07     12.66 o
   1   2   7      337.78      299.98     12.66 o
  -2  -2  -7       23.02       21.56      1.49 o
   2   2   7       20.40       18.08      1.06 o
  -3  -2  -7      163.53      158.65      9.58 o
   3   2   7      172.40      166.65      9.72 o
  -4  -2  -7       36.42       40.82      1.87 o
   4   2   7       39.18       40.92      1.85 o
  -5  -2  -7        3.44        6.84      0.43 o
   5  -3  -7       55.95       55.00      2.48 o
  -5   3   7       58.35       59.91      3.63 o
   4  -3  -7       11.63       12.03      0.68 o
  -4   3   7        8.52        8.72      0.69 o
  -3   3   7       63.75       52.67      2.38 o
   2  -3  -7       21.99       26.25      2.14 o
  -2   3   7       18.12       26.09      2.00 o
   1  -3  -7      298.25      304.63     11.64 o
  -1   3   7      349.69      352.08     19.71 o
   0  -3  -7      317.04      354.21     16.11 o
   0   3   7      350.56      378.41     22.50 o
  -1  -3  -7       64.01       64.41      3.04 o
   1   3   7       63.23       64.86      3.10 o
  -2  -3  -7      113.95       90.42      6.32 o
   2   3   7      123.35      106.80      6.94 o
  -3  -3  -7      210.82      198.83      8.53 o
   3   3   7      213.22      204.93     11.96 o
  -4  -3  -7       60.47       62.71      2.84 o
   4   3   7       69.30       69.49      4.03 o
  -5  -3  -7      209.03      205.56      8.68 o
   5  -4  -7       10.30       10.93      0.58 o
  -5   4   7        9.60        9.57      0.56 o
   4  -4  -7      115.39      122.91      5.01 o
  -4   4   7       99.04      109.38      5.03 o
   3  -4  -7       91.73       88.57      3.96 o
  -3   4   7      101.10       93.23      3.39 o
   2  -4  -7      445.41      407.79     19.92 o
  -2   4   7      452.43      428.24     28.30 o
   1  -4  -7       35.93       36.80      1.61 o
  -1   4   7       25.77       27.28      1.62 o
   0  -4  -7      769.78      865.05     56.45 o
  -1  -4  -7       72.64       71.43      4.99 o
   1   4   7       76.35       76.13      5.25 o
   2   4   7      151.89      141.09      9.82 o
  -3  -4  -7      300.88      294.23     12.26 o
   3   4   7      283.91      280.52     17.15 o
  -4  -4  -7      174.82      191.40      7.91 o
   4   4   7      175.26      175.56     11.05 o
   4  -5  -7       70.36       65.40      2.82 o
  -4   5   7       68.23       63.72      2.87 o
   3  -5  -7      157.15      146.15      5.88 o
  -3   5   7      133.78      127.82      6.34 o
   2  -5  -7      466.80      448.80     20.06 o
  -2   5   7      461.83      481.82     31.36 o
   1  -5  -7      468.71      465.95     20.94 o
  -1   5   7      443.59      426.68     30.87 o
   0  -5  -7      126.02      116.64      7.39 o
   0   5   7      111.92      104.69      7.74 o
  -1  -5  -7       54.43       52.43      3.60 o
   1   5   7       52.61       51.07      3.80 o
  -2  -5  -7      305.18      291.10     12.60 o
   2   5   7      296.86      282.46     19.78 o
  -3  -5  -7        2.52        4.15      0.40 o
   3   5   7        6.71        7.36      0.85 o
  -4  -5  -7      197.84      202.13      8.21 o
   4   5   7      182.72      176.30     11.48 o
   4  -6  -7       67.79       68.95      3.78 o
  -4   6   7       59.85       60.16      2.79 o
   3  -6  -7      109.41      109.03      5.07 o
  -3   6   7      121.24      119.01      5.32 o
   2  -6  -7      134.13      141.67      5.23 o
  -2   6   7      158.79      167.37     10.30 o
   1  -6  -7        8.94       10.94      0.64 o
   0  -6  -7       74.57       73.59      4.99 o
   0   6   7       73.92       74.46      5.29 o
  -1  -6  -7      129.71      118.50      5.26 o
   1   6   7      112.57      118.08      5.74 o
  -2  -6  -7      171.52      174.41      6.03 o
   2   6   7      147.06      153.10     11.73 o
  -3  -6  -7      356.71      368.79     21.61 o
   3   6   7      366.21      372.51     21.86 o
  -4  -6  -7      307.93      294.07     16.88 o
   4   6   7      299.91      285.75     17.07 o
   4  -7  -7       16.63       16.53      1.10 o
  -4   7   7       18.67       17.91      0.88 o
   3  -7  -7       82.15       70.46      3.68 o
  -3   7   7       63.40       55.78      2.90 o
   2  -7  -7      218.88      212.28      7.69 o
  -2   7   7      235.23      231.95     14.98 o
   1  -7  -7      396.01      400.95     13.88 o
  -1   7   7      403.25      419.54     18.61 o
   0  -7  -7        4.44        5.74      0.45 o
   0   7   7        4.40        6.30      0.44 o
  -1  -7  -7        8.13        9.03      0.41 o
   1   7   7        7.81        8.46      0.66 o
  -2  -7  -7       23.25       23.08      0.96 o
  -3  -7  -7       51.22       59.72      3.59 o
  -4  -7  -7      122.55      135.80      7.74 o
   4   7   7      114.82      121.67      7.65 o
   3  -8  -7       18.56       16.89      0.80 o
  -3   8   7       15.11       13.62      1.30 o
   2  -8  -7        1.28        3.15      0.28 o
  -2   8   7        1.80        3.52      0.67 o
   1  -8  -7      138.73      137.75      4.60 o
  -1   8   7      125.47      125.31      6.14 o
   0  -8  -7       92.72       84.29      3.48 o
   0   8   7       73.84       76.16      3.58 o
  -1  -8  -7      110.19      109.08      3.87 o
   1   8   7      104.15      105.12      5.03 o
  -2  -8  -7       58.64       52.52      2.21 o
   2   8   7       46.47       44.42      3.67 o
  -3  -8  -7       18.87       16.59      1.10 o
   3  -9  -7       72.99       80.97      3.44 o
   2  -9  -7      145.29      154.66      5.29 o
  -2   9   7      147.01      151.00     10.64 o
   1  -9  -7      188.95      191.49      7.00 o
  -1   9   7      219.91      217.67      7.53 o
   0  -9  -7       75.62       79.34      3.41 o
   0   9   7       71.88       77.94      3.51 o
  -1  -9  -7       48.24       46.57      2.11 o
   1   9   7       49.83       48.36      2.30 o
  -2  -9  -7      163.94      162.78      9.43 o
   2   9   7      169.39      158.61     11.13 o
  -3  -9  -7        5.82        7.51      0.55 o
   2 -10  -7       43.21       40.09      1.79 o
   1 -10  -7        4.12        3.94      0.40 o
  -1  10   7        4.20        3.12      0.35 o
   0 -10  -7       63.07       68.65      2.44 o
   0  10   7       64.15       70.85      3.11 o
  -1 -10  -7        4.01        6.20      0.37 o
  -2 -10  -7        1.20        3.81      0.33 o
   1 -11  -7      127.73      138.61      5.91 o
  -1  11   7      139.34      145.35      8.68 o
   0 -11  -7      176.83      191.60     11.20 o
   0  11   7      165.92      185.06      8.11 o
  -1 -11  -7       42.98       36.33      2.05 o
   1  11   7       32.94       30.68      2.13 o
  -5   0   8      199.81      206.47      8.77 o
  -4   0   8      245.80      261.88      9.01 o
  -3   0   8      465.02      445.73     18.84 o
  -2   0   8       81.69       85.38      3.85 o
  -1   0   8        2.46        2.51      0.35 o
   0   0   8      247.20      255.81     11.13 o
   1   0   8      514.21      483.44     20.92 o
   2   0   8        0.16        1.55      0.57 o
   3   0   8      215.54      194.23      6.69 o
   4   0   8       34.75       34.10      2.23 o
   5   0   8       36.78       33.44      1.49 o
   5  -1  -8       32.53       29.97      1.36 o
  -5   1   8       29.02       26.11      1.84 o
   4  -1  -8      394.03      393.49     14.21 o
  -4   1   8      432.76      431.67     17.29 o
   3  -1  -8      293.43      268.02     11.43 o
  -3   1   8      290.08      270.35     11.44 o
   2  -1  -8      324.73      293.24     12.80 o
  -2   1   8      312.61      294.21     12.81 o
   1  -1  -8      155.18      156.65      7.07 o
  -1   1   8      160.69      165.78      7.08 o
   0  -1  -8      580.90      568.87     24.71 o
   0   1   8      590.02      573.97     24.71 o
  -1  -1  -8      135.30      153.15      6.68 o
   1   1   8      135.31      151.40      5.63 o
  -2  -1  -8      321.77      295.36     18.45 o
   2   1   8      311.91      295.07     18.45 o
  -3  -1  -8        0.02        0.70      0.30 o
   3   1   8        0.05        1.03      0.29 o
  -4  -1  -8       16.58       24.49      1.20 o
  -5  -1  -8      129.06      126.74      5.40 o
   5   1   8      131.01      127.83      7.49 o
   5  -2  -8       21.74       18.24      0.93 o
   4  -2  -8       78.71       79.04      3.31 o
  -4   2   8       71.66       71.21      3.31 o
   3  -2  -8      801.54      786.76     23.21 o
  -3   2   8      776.39      765.13     32.86 o
  -2   2   8      354.68      348.60     21.76 o
   1  -2  -8      549.19      530.84     22.07 o
  -1   2   8      489.06      467.27     31.60 o
   0  -2  -8      290.71      326.60     14.20 o
   0   2   8      291.47      327.80     20.35 o
  -1  -2  -8      335.35      346.92     14.41 o
   1   2   8      308.76      321.51     12.15 o
  -2  -2  -8       27.34       26.05      1.93 o
   2   2   8       26.30       26.00      1.39 o
  -3  -2  -8       90.47       87.34      3.81 o
   3   2   8       94.62       88.41      3.86 o
  -4  -2  -8       47.38       50.19      2.19 o
   4   2   8       46.08       46.31      3.03 o
  -5  -2  -8       84.19       84.91      3.62 o
   5  -3  -8        9.19       12.26      0.63 o
  -5   3   8        6.54        9.33      0.92 o
   4  -3  -8       30.76       28.51      1.25 o
  -4   3   8       20.52       21.44      1.24 o
   3  -3  -8      138.10      146.66      5.21 o
  -3   3   8      144.83      155.48      6.47 o
   2  -3  -8       20.65       22.21      1.98 o
  -2   3   8       17.65       24.08      1.29 o
   1  -3  -8      298.81      287.69     12.63 o
  -1   3   8      293.94      278.43     13.06 o
   0  -3  -8      295.34      316.52     13.53 o
   0   3   8      261.16      276.48     18.89 o
  -1  -3  -8      135.35      136.45      6.22 o
   1   3   8      136.06      134.89      6.35 o
  -2  -3  -8      217.80      185.84     11.97 o
   2   3   8      241.06      212.25      9.16 o
  -3  -3  -8       83.49       72.15      3.16 o
   3   3   8       83.52       72.44      4.51 o
  -4  -3  -8        3.67        4.30      0.41 o
   5  -4  -8      140.04      160.28      6.78 o
   4  -4  -8       55.38       55.16      2.48 o
  -4   4   8       53.84       56.35      2.51 o
   3  -4  -8      379.02      382.50     17.10 o
  -3   4   8      429.64      427.40     17.15 o
   2  -4  -8      194.31      173.81      6.40 o
  -2   4   8      196.14      192.28     12.33 o
   1  -4  -8      132.20      108.88      6.94 o
  -1   4   8      111.05      101.98      4.94 o
   0  -4  -8       91.44       96.58      6.43 o
   0   4   8       92.31       95.35      4.75 o
  -1  -4  -8       74.81       77.60      4.62 o
   1   4   8       51.18       56.86      4.80 o
  -2  -4  -8       80.85       74.31      2.62 o
   2   4   8       81.03       74.69      5.33 o
  -3  -4  -8      210.29      227.11      9.32 o
   3   4   8      176.25      203.84     13.05 o
  -4  -4  -8       52.14       50.30      2.27 o
   4   4   8       55.12       55.03      3.24 o
   4  -5  -8       67.19       67.47      4.05 o
  -4   5   8       70.32       67.91      2.99 o
   3  -5  -8       11.89        8.42      0.74 o
  -3   5   8        9.82        8.20      0.66 o
   2  -5  -8      491.94      488.10     14.78 o
  -2   5   8      460.93      483.84     33.25 o
   1  -5  -8       15.60       14.85      1.11 o
  -1   5   8       13.93       14.53      1.29 o
   0  -5  -8      375.70      410.00     27.50 o
   0   5   8      413.72      429.74     28.69 o
  -1  -5  -8      134.09      133.43      6.04 o
   1   5   8      134.53      141.54      9.52 o
  -2  -5  -8       54.35       54.44      2.09 o
   2   5   8       64.08       60.48      4.11 o
  -3  -5  -8       85.12       92.26      4.01 o
   3   5   8       83.65       95.53      5.74 o
   4   5   8        3.49        2.66      0.52 o
   4  -6  -8       31.16       32.55      1.90 o
  -4   6   8       30.37       29.83      1.44 o
   3  -6  -8       62.83       71.03      4.34 o
  -3   6   8       69.80       72.85      3.43 o
   2  -6  -8      572.02      540.90     19.26 o
  -2   6   8      580.69      584.12     37.63 o
   1  -6  -8       37.71       35.35      1.60 o
  -1   6   8       36.91       34.53      1.74 o
   0  -6  -8       20.01       20.91      0.88 o
   0   6   8       20.13       22.53      1.83 o
  -1  -6  -8      219.02      219.18      6.92 o
   1   6   8      244.70      246.26     10.48 o
  -2  -6  -8        9.65        8.28      0.49 o
   2   6   8       10.15        9.64      1.06 o
  -3  -6  -8      183.78      181.44     11.05 o
   3   6   8      217.51      195.96     11.25 o
  -4  -6  -8       98.69       97.38      5.76 o
   4   6   8      103.12       98.99      5.87 o
   4  -7  -8       39.68       47.82      2.91 o
  -4   7   8       46.96       49.41      2.16 o
   3  -7  -8       37.50       36.55      2.34 o
  -3   7   8       40.79       38.70      1.88 o
   2  -7  -8      161.42      163.91      6.97 o
  -2   7   8      163.18      167.55     11.45 o
   1  -7  -8       10.21       11.99      0.75 o
  -1   7   8        9.80       11.04      0.52 o
   0  -7  -8      312.31      298.22     10.52 o
   0   7   8      297.06      297.47     10.92 o
  -1  -7  -8       23.67       18.52      0.68 o
   1   7   8       23.84       17.63      1.02 o
  -2  -7  -8       84.73       81.56      3.76 o
   2   7   8      100.29      100.56      6.28 o
  -3  -7  -8       22.71       24.38      1.52 o
   3   7   8       21.73       22.80      1.69 o
   3  -8  -8       10.73       13.52      0.93 o
   2  -8  -8       84.92       86.18      3.00 o
  -2   8   8       79.60       83.12      6.04 o
   1  -8  -8      668.42      647.38     22.01 o
  -1   8   8      666.66      651.48     23.67 o
   0  -8  -8       39.37       41.21      1.94 o
   0   8   8       38.39       43.95      1.98 o
  -1  -8  -8      121.76      117.37      5.08 o
   1   8   8      134.41      123.12      8.39 o
  -2  -8  -8        2.76        2.68      0.48 o
   2   8   8        3.18        3.29      0.67 o
  -3  -8  -8       53.11       56.55      3.37 o
   3  -9  -8       19.38       23.41      1.06 o
   2  -9  -8       61.95       57.62      1.99 o
  -2   9   8       55.21       50.73      3.99 o
   1  -9  -8        3.11        4.85      0.47 o
  -1   9   8        3.42        4.38      0.36 o
   0  -9  -8       67.60       73.39      3.41 o
   0   9   8       75.88       84.96      3.53 o
  -1  -9  -8       41.62       39.46      1.80 o
   1   9   8       43.14       41.57      3.02 o
  -2  -9  -8       53.97       63.37      3.79 o
   2 -10  -8        4.53        4.58      0.39 o
  -2  10   8        4.18        5.33      0.55 o
   1 -10  -8       10.57        9.94      0.55 o
  -1  10   8        7.65        7.45      0.49 o
   0 -10  -8        9.25        8.56      0.54 o
   0  10   8        9.42        8.88      0.54 o
  -1 -10  -8       94.07       92.14      3.25 o
   1  10   8       95.72       99.35      5.83 o
  -2 -10  -8       14.88       10.06      0.71 o
   1 -11  -8       11.65       10.23      0.77 o
   0 -11  -8       63.57       68.31      4.15 o
   0  11   8       60.37       68.02      4.22 o
  -5   0   9       10.50        8.65      0.54 o
  -4   0   9      106.74      119.24      3.64 o
  -3   0   9       20.49       18.80      0.85 o
  -2   0   9       85.16       81.64      5.11 o
  -1   0   9       32.79       35.96      1.73 o
   0   0   9       33.90       56.69      2.60 o
   1   0   9      102.67      108.22      4.06 o
   2   0   9        6.49        6.30      0.75 o
   3   0   9        0.58        1.08      0.29 o
   4   0   9        3.73        3.91      0.41 o
   5  -1  -9      118.02      113.45      4.59 o
  -5   1   9      103.74      101.00      4.59 o
   4  -1  -9      411.44      413.82     15.12 o
  -4   1   9      449.98      467.23     18.40 o
   3  -1  -9       52.33       54.12      1.71 o
  -3   1   9       50.18       52.33      2.42 o
   2  -1  -9       26.05       25.22      1.30 o
   1  -1  -9       93.75       84.24      3.66 o
  -1   1   9       84.93       77.73      3.65 o
   0  -1  -9       32.46       35.07      1.93 o
   0   1   9       43.98       48.32      1.97 o
  -1  -1  -9      848.76      811.52     35.74 o
   1   1   9      893.46      837.83     30.16 o
  -2  -1  -9      401.00      383.05     22.88 o
   2   1   9      392.12      395.97     22.92 o
  -3  -1  -9       59.04       62.14      1.89 o
   3   1   9       50.64       55.26      2.69 o
  -4  -1  -9       30.51       30.01      1.41 o
   4   1   9       33.27       30.22      1.98 o
   5  -2  -9       43.36       43.69      1.92 o
   4  -2  -9      168.05      170.99      7.71 o
  -4   2   9      178.70      190.13      7.72 o
   3  -2  -9      304.07      297.98      8.93 o
  -3   2   9      300.05      297.29     12.65 o
   2  -2  -9       73.21       81.82      3.20 o
  -2   2   9       91.93       97.10      3.92 o
   1  -2  -9      100.20      105.23      5.03 o
  -1   2   9      114.55      121.37      5.06 o
   0  -2  -9      212.95      200.98      9.34 o
   0   2   9      239.12      226.48      9.36 o
  -1  -2  -9      192.64      193.79      8.81 o
   1   2   9      207.01      208.86      9.35 o
  -2  -2  -9      526.82      505.17     28.32 o
   2   2   9      501.82      460.68     28.37 o
  -3  -2  -9      102.46      103.87      4.51 o
   3   2   9      103.87      104.88      4.54 o
  -4  -2  -9      181.85      192.53      8.32 o
   4   2   9      181.13      202.17     11.52 o
   5  -3  -9       18.92       19.87      0.92 o
   4  -3  -9       72.37       72.46      3.21 o
  -4   3   9       70.74       74.16      3.23 o
   3  -3  -9      412.45      391.36     11.69 o
  -3   3   9      390.24      390.71     16.57 o
   2  -3  -9       18.83       18.63      0.97 o
   1  -3  -9       61.77       58.32      2.74 o
  -1   3   9       66.64       60.04      3.94 o
   0  -3  -9       92.56       90.03      3.72 o
   0   3   9       71.41       70.53      3.83 o
  -1  -3  -9      309.26      285.01     19.95 o
   1   3   9      327.41      321.62     20.80 o
  -2  -3  -9      265.59      267.98      9.60 o
   2   3   9      289.18      291.55     10.07 o
  -3  -3  -9       13.40       13.50      0.75 o
  -4  -3  -9       55.04       62.47      2.70 o
   4   3   9       48.31       60.40      3.76 o
   4  -4  -9       44.15       45.67      2.20 o
  -4   4   9       54.56       54.74      2.26 o
   3  -4  -9      418.67      425.65     18.72 o
  -3   4   9      444.48      462.16     18.79 o
   2  -4  -9       88.04       79.87      2.66 o
  -2   4   9       67.39       66.74      3.54 o
   1  -4  -9      157.68      142.17      5.23 o
  -1   4   9      154.53      153.95     10.09 o
   0  -4  -9      136.45      131.80      8.43 o
   0   4   9      129.37      120.49      8.80 o
  -1  -4  -9       47.62       45.33      2.16 o
   1   4   9       46.25       47.70      3.45 o
  -2  -4  -9      678.12      647.53     19.48 o
   2   4   9      710.85      694.85     44.77 o
  -3  -4  -9       94.93      103.73      4.52 o
   3   4   9       98.89      108.25      6.41 o
  -4  -4  -9       94.03      100.84      4.36 o
   4   4   9       93.11      104.90      6.10 o
   4  -5  -9       42.30       46.77      2.60 o
  -4   5   9       38.56       40.02      1.91 o
   3  -5  -9       42.43       41.79      2.65 o
  -3   5   9       44.69       43.39      2.86 o
   2  -5  -9      307.56      275.04      9.51 o
  -2   5   9      291.35      280.91     18.99 o
   1  -5  -9       65.48       62.41      2.20 o
  -1   5   9       56.46       55.36      2.25 o
   0  -5  -9       19.96       18.64      0.81 o
   0   5   9       21.86       19.16      1.62 o
  -1  -5  -9      143.73      129.15      4.06 o
   1   5   9      149.05      145.25      9.29 o
  -2  -5  -9       25.89       22.63      1.22 o
   2   5   9       32.66       28.33      2.02 o
  -3  -5  -9      512.43      531.38     29.22 o
   3   5   9      469.42      471.30     29.44 o
   4   5   9        1.08        1.94      0.41 o
   4  -6  -9      139.88      140.77      8.15 o
  -4   6   9      139.55      138.34      5.94 o
   3  -6  -9        1.82        2.61      0.43 o
   2  -6  -9      226.57      225.39      9.47 o
  -2   6   9      222.50      233.85     15.71 o
   1  -6  -9       48.68       44.47      1.55 o
  -1   6   9       39.64       39.16      1.40 o
   0  -6  -9       19.83       21.69      0.77 o
   0   6   9       18.41       19.95      0.91 o
  -1  -6  -9       24.30       22.42      0.78 o
   1   6   9       20.71       19.50      1.84 o
  -2  -6  -9      100.61      108.88      4.77 o
   2   6   9       87.89      102.52      7.51 o
  -3  -6  -9       19.41       22.34      1.44 o
   3   6   9       20.07       21.60      1.58 o
   4  -7  -9       78.68       74.86      4.40 o
   3  -7  -9       48.82       49.97      3.03 o
   2  -7  -9       56.99       54.51      2.41 o
  -2   7   9       55.61       54.97      3.97 o
   1  -7  -9       20.01       16.98      1.03 o
  -1   7   9       25.48       21.28      0.87 o
   0  -7  -9       70.68       61.99      2.15 o
   0   7   9       57.63       53.89      2.22 o
  -1  -7  -9       88.82       86.81      2.75 o
   1   7   9       96.84       97.53      6.36 o
  -2  -7  -9        0.48        0.94      0.42 o
   2   7   9        1.79        2.18      0.61 o
  -3  -7  -9       95.63      101.95      5.87 o
   3   7   9       95.06       96.96      6.01 o
   3  -8  -9       79.64       78.58      4.65 o
   2  -8  -9       25.27       22.64      0.82 o
  -2   8   9       17.95       16.35      1.06 o
   1  -8  -9       77.87       88.62      3.94 o
  -1   8   9       85.10       92.88      3.41 o
   0  -8  -9       62.88       59.87      2.31 o
   0   8   9       47.97       46.42      1.99 o
  -1  -8  -9       66.75       66.31      2.77 o
   1   8   9       57.92       60.03      3.01 o
  -2  -8  -9      133.11      135.31      7.97 o
  -3  -8  -9       40.18       42.29      2.53 o
   2  -9  -9       37.11       37.56      1.40 o
  -2   9   9       44.52       42.83      2.52 o
   1  -9  -9       91.83       91.81      3.77 o
  -1   9   9       81.43       84.11      3.85 o
   0  -9  -9        2.99        4.73      0.44 o
   0   9   9        5.08        5.64      0.42 o
  -1  -9  -9        7.60        7.11      0.49 o
  -2  -9  -9       17.78       15.99      1.06 o
   1 -10  -9        1.19        1.76      0.27 o
  -1  10   9        0.63        1.48      0.37 o
   0 -10  -9       21.12       26.54      1.08 o
   0  10   9       14.65       20.77      1.08 o
  -1 -10  -9       35.74       29.76      1.74 o
   1  10   9       29.69       26.01      1.79 o
  -5   0  10       85.69       81.70      5.07 o
  -4   0  10      831.10      897.27     31.07 o
  -3   0  10      106.93      112.22      4.01 o
  -2   0  10     1021.94     1016.09     35.09 o
  -1   0  10       42.66       35.63      2.38 o
   0   0  10      111.43      114.14      5.09 o
   1   0  10        1.21        5.85      0.44 o
   2   0  10       20.05       20.28      0.88 o
   3   0  10      459.66      478.11     16.52 o
   4   0  10        1.33        2.94      0.34 o
   5  -1 -10      114.42      123.09      6.92 o
  -5   1  10       99.12      101.68      6.92 o
   4  -1 -10       40.04       37.94      1.47 o
  -4   1  10       39.71       39.72      1.47 o
   3  -1 -10       13.59       14.68      0.66 o
  -3   1  10        9.44       10.76      0.65 o
   2  -1 -10       69.20       75.42      2.42 o
  -2   1  10       75.07       78.77      2.43 o
   1  -1 -10      436.48      474.52     28.05 o
  -1   1  10      425.85      450.74     28.04 o
   0  -1 -10       97.13       87.81      3.95 o
   0   1  10       99.16       86.94      5.49 o
  -1  -1 -10      692.89      688.99     29.21 o
   1   1  10      726.28      706.24     47.28 o
  -2  -1 -10       81.88       90.87      3.26 o
   2   1  10       83.59       91.43      3.26 o
  -3  -1 -10       14.29       16.23      0.62 o
  -4  -1 -10      103.72      104.05      4.39 o
   4   1  10      104.95       98.40      6.32 o
   4  -2 -10        7.92       10.89      0.56 o
   3  -2 -10        6.78        7.56      0.41 o
  -3   2  10        7.26        8.56      0.52 o
   2  -2 -10       68.19       65.83      2.01 o
  -2   2  10       60.10       57.51      2.31 o
   1  -2 -10       80.49       79.60      2.84 o
  -1   2  10       71.40       75.55      4.95 o
   0  -2 -10     1197.61     1168.08     67.59 o
   0   2  10     1142.10     1071.74     67.56 o
  -1  -2 -10      164.33      166.87      7.08 o
   1   2  10      156.30      162.39     11.46 o
  -2  -2 -10      296.24      317.60      9.12 o
   2   2  10      249.14      280.61     12.87 o
  -3  -2 -10        3.85        4.97      0.40 o
   3   2  10        5.94        7.47      0.61 o
  -4  -2 -10      117.37      118.28      5.05 o
   4  -3 -10        1.97        2.46      0.32 o
  -4   3  10        1.97        2.32      0.35 o
   3  -3 -10      224.98      221.39      6.57 o
  -3   3  10      202.29      213.06      9.33 o
   2  -3 -10      193.29      191.54      8.14 o
  -2   3  10      193.92      189.36      6.77 o
   1  -3 -10       11.44        9.93      0.46 o
   0  -3 -10        1.86        3.67      0.33 o
   0   3  10        3.36        5.60      0.53 o
  -1  -3 -10      182.45      180.30      8.17 o
   1   3  10      200.71      189.51      8.51 o
  -2  -3 -10      117.42      122.62      3.61 o
   2   3  10      101.70      114.13      4.38 o
  -3  -3 -10      161.55      159.63      6.61 o
   3   3  10      144.88      145.02      9.25 o
  -4  -3 -10       57.88       65.40      2.82 o
   4   3  10       55.76       65.64      3.90 o
   4  -4 -10       44.16       53.13      3.41 o
  -4   4  10       49.04       58.38      2.50 o
   3  -4 -10       22.11       20.24      1.02 o
  -3   4  10       20.96       18.87      1.03 o
   2  -4 -10       73.03       72.07      3.16 o
  -2   4  10       66.22       70.07      4.55 o
   1  -4 -10      121.35      125.31      4.65 o
  -1   4  10      127.18      131.34      4.77 o
   0  -4 -10      246.68      249.29     11.72 o
   0   4  10      286.53      278.27      9.78 o
  -1  -4 -10       16.49       15.24      0.70 o
   1   4  10       14.77       14.13      0.72 o
  -2  -4 -10       35.52       36.09      1.30 o
   2   4  10       26.00       29.66      2.61 o
  -3  -4 -10       85.96       85.34      3.74 o
   3   4  10       96.24       90.73      5.33 o
  -4  -4 -10       33.02       35.93      2.19 o
   4  -5 -10       12.82       11.42      0.83 o
  -4   5  10       13.41       11.97      0.64 o
   3  -5 -10        0.62        1.01      0.38 o
  -3   5  10        0.16        0.25      0.41 o
   2  -5 -10       17.75       20.01      0.85 o
  -2   5  10       19.90       22.92      1.56 o
   1  -5 -10      232.18      217.33      9.15 o
  -1   5  10      229.32      220.03      9.50 o
   0  -5 -10      124.81      131.49      4.09 o
   0   5  10      130.82      134.23      4.93 o
  -1  -5 -10       78.88       77.90      2.80 o
   1   5  10       70.83       74.11      3.62 o
  -2  -5 -10       72.23       63.62      2.80 o
   2   5  10       69.38       64.85      4.61 o
  -3  -5 -10      207.55      206.74     11.44 o
   3   5  10      191.30      182.93     11.56 o
   4  -6 -10       90.22      101.77      5.97 o
   3  -6 -10       13.02       13.32      0.94 o
  -3   6  10       11.71       12.52      1.06 o
   2  -6 -10      108.12      101.71      4.48 o
  -2   6  10      118.11      116.42      6.67 o
   1  -6 -10        4.12        4.20      0.38 o
  -1   6  10        3.02        3.49      0.38 o
   0  -6 -10       26.32       26.81      0.96 o
   0   6  10       30.61       29.21      1.15 o
  -1  -6 -10       54.51       49.17      1.54 o
   1   6  10       46.91       44.92      2.32 o
  -2  -6 -10        1.04        0.20      0.39 o
   2   6  10        1.34        1.04      0.54 o
  -3  -6 -10       18.35       19.10      1.23 o
   3   6  10       18.98       17.74      1.32 o
   3  -7 -10       45.43       47.94      2.90 o
   2  -7 -10       75.32       80.63      4.79 o
  -2   7  10       73.22       79.52      3.56 o
   1  -7 -10       60.06       60.90      2.60 o
  -1   7  10       57.83       56.34      2.62 o
   0  -7 -10        1.85        3.12      0.43 o
   0   7  10        2.84        3.57      0.33 o
  -1  -7 -10      485.02      460.01     16.08 o
   1   7  10      514.87      516.96     28.98 o
  -2  -7 -10       32.15       34.22      2.12 o
   2   7  10       31.47       33.29      2.53 o
  -3  -7 -10        6.70        6.88      0.56 o
   3  -8 -10       13.41       10.00      0.69 o
   2  -8 -10       31.89       31.68      1.38 o
  -2   8  10       26.12       28.10      2.01 o
   1  -8 -10       52.25       53.29      2.42 o
  -1   8  10       55.47       57.56      3.50 o
   0  -8 -10      166.31      170.16      7.23 o
   0   8  10      179.77      172.13      6.31 o
  -1  -8 -10       11.17       14.65      0.85 o
   1   8  10       14.48       18.66      0.93 o
  -2  -8 -10      126.77      114.15      6.66 o
   2   8  10      116.36      111.88      6.97 o
   2  -9 -10        7.23        7.82      0.65 o
  -2   9  10        7.26        7.64      0.67 o
   1  -9 -10       75.12       73.88      3.27 o
  -1   9  10       72.85       81.15      4.77 o
   0  -9 -10       28.59       30.13      1.46 o
   0   9  10       31.99       38.47      2.14 o
  -1  -9 -10        1.81        4.03      0.45 o
   1   9  10        0.20        1.18      0.34 o
   0 -10 -10       89.55       83.34      5.04 o
  -4   0  11      490.65      543.38     18.84 o
  -3   0  11       13.67       14.84      0.70 o
  -2   0  11      138.34      139.76      4.30 o
  -1   0  11       87.25       85.74      3.11 o
   0   0  11        0.53        3.88      0.65 o
   1   0  11      354.17      321.54      9.95 o
   2   0  11       18.51       16.61      0.77 o
   3   0  11       94.61      106.08      3.75 o
   4   0  11       11.03        8.22      0.48 o
   4  -1 -11       54.39       56.21      3.10 o
  -4   1  11       40.22       44.56      1.73 o
   3  -1 -11       80.50       86.29      3.34 o
  -3   1  11       92.16      100.92      3.37 o
   2  -1 -11        8.07        8.44      0.43 o
   1  -1 -11       92.10       90.93      4.13 o
  -1   1  11       97.88       94.45      4.11 o
   0  -1 -11      358.71      346.34     20.79 o
   0   1  11      363.02      339.39     14.72 o
  -1  -1 -11      497.74      508.47     17.65 o
   1   1  11      509.80      512.88     15.75 o
  -2  -1 -11       92.36       92.53      3.56 o
   2   1  11      109.41      108.33      3.59 o
  -3  -1 -11       91.88       93.48      3.36 o
   3   1  11       92.07       96.72      3.38 o
  -4  -1 -11       30.96       32.48      1.44 o
   4   1  11       29.80       31.66      2.07 o
   4  -2 -11       71.71       72.29      2.77 o
  -4   2  11       79.36       84.22      2.80 o
   3  -2 -11        6.05        6.58      0.41 o
  -3   2  11        3.17        4.37      0.40 o
   2  -2 -11      172.70      168.43      7.20 o
  -2   2  11      168.60      167.06      7.35 o
   1  -2 -11      312.67      297.76     10.69 o
  -1   2  11      331.49      320.29     13.26 o
   0  -2 -11      191.26      188.31      6.50 o
   0   2  11      181.88      181.11      6.79 o
  -1  -2 -11       68.97       64.99      4.92 o
   1   2  11       97.75       85.97      3.05 o
  -2  -2 -11       27.34       29.42      1.13 o
   2   2  11       24.44       27.79      1.15 o
  -3  -2 -11      136.08      126.93      4.53 o
   3   2  11      140.32      133.60      5.58 o
  -4  -2 -11        4.43        3.03      0.28 o
   4   2  11        4.55        3.23      0.39 o
   4  -3 -11        3.10        4.04      0.48 o
  -4   3  11        2.81        3.59      0.30 o
   3  -3 -11      208.94      194.59      8.56 o
  -3   3  11      210.51      205.63      7.07 o
   2  -3 -11       54.18       47.62      2.00 o
  -2   3  11       39.25       38.53      2.01 o
   1  -3 -11      101.40      101.93      3.14 o
  -1   3  11       97.37       93.64      4.38 o
   0  -3 -11      302.56      261.17     12.18 o
   0   3  11      323.44      287.96     10.14 o
  -1  -3 -11       63.35       51.26      1.89 o
   1   3  11       57.96       47.82      1.92 o
  -2  -3 -11      571.50      544.34     19.47 o
   2   3  11      559.35      585.76     19.52 o
  -3  -3 -11        2.52        4.18      0.37 o
   3   3  11        2.97        4.04      0.40 o
   4  -4 -11       64.23       60.37      3.61 o
  -4   4  11       64.84       60.49      2.16 o
   3  -4 -11      118.02      125.97      5.49 o
  -3   4  11      122.01      129.29      4.53 o
   2  -4 -11       45.86       47.84      2.30 o
  -2   4  11       54.13       57.35      3.33 o
   1  -4 -11       75.09       75.86      2.71 o
  -1   4  11       62.82       68.76      3.46 o
   0  -4 -11      356.47      359.29     15.71 o
   0   4  11      366.23      358.52     13.11 o
  -1  -4 -11      323.82      325.83     14.36 o
   1   4  11      315.03      329.07     14.96 o
  -2  -4 -11       25.70       26.89      1.08 o
   2   4  11       27.79       31.32      1.41 o
  -3  -4 -11      148.85      147.35      9.28 o
   3   4  11      168.05      162.78      6.74 o
   4  -5 -11       42.60       43.69      2.62 o
  -3   5  11        6.17        6.13      0.50 o
   2  -5 -11       86.16       81.03      4.37 o
  -2   5  11       63.40       63.52      4.57 o
   1  -5 -11      134.69      121.94      4.90 o
  -1   5  11      122.74      108.21      5.36 o
   0  -5 -11      128.13      123.10      3.89 o
   0   5  11      137.25      130.43      4.69 o
  -1  -5 -11        1.34        1.78      0.33 o
   1   5  11        1.40        0.82      0.34 o
  -2  -5 -11       16.93       19.67      1.08 o
   2   5  11       22.54       25.45      1.19 o
  -3  -5 -11       10.54        9.53      0.77 o
   3   5  11       11.33        9.84      0.83 o
   3  -6 -11       29.90       30.47      1.76 o
  -3   6  11       23.55       25.31      1.84 o
  -2   6  11       17.04       15.80      0.87 o
   1  -6 -11      272.03      276.80     11.73 o
  -1   6  11      273.59      291.28     17.28 o
   0  -6 -11       75.88       76.45      2.63 o
   0   6  11       70.39       71.32      2.78 o
  -1  -6 -11      124.82      126.85      5.40 o
   1   6  11      120.62      127.18      5.89 o
  -2  -6 -11       23.30       21.91      1.40 o
   2   6  11       21.26       20.04      1.43 o
  -3  -6 -11      130.74      143.41      8.41 o
   3  -7 -11       60.05       55.07      3.34 o
  -3   7  11       61.32       57.11      3.52 o
  -2   7  11       54.23       58.18      3.69 o
   1  -7 -11       75.11       74.87      3.29 o
  -1   7  11       74.13       77.60      4.76 o
   0  -7 -11       13.67       12.49      0.72 o
   1   7  11       43.93       40.85      1.99 o
  -2  -7 -11      113.05      108.99      6.44 o
   2   7  11      108.52      109.34      6.74 o
  -2   8  11        2.56        3.23      0.43 o
   1  -8 -11       18.52       21.46      1.01 o
  -1   8  11       12.86       19.62      1.43 o
   0  -8 -11       29.70       30.56      1.42 o
   0   8  11       29.92       32.49      2.03 o
  -1  -8 -11       34.43       30.11      1.78 o
   1   8  11       25.37       24.74      1.79 o
   1  -9 -11       12.65       12.99      0.93 o
   0  -9 -11       22.84       18.70      1.36 o
   0   9  11       23.40       21.68      1.32 o
  -4   0  12       16.04       23.83      1.14 o
  -3   0  12       58.64       58.26      2.13 o
  -2   0  12      633.47      664.02     23.03 o
  -1   0  12      872.17      815.79     49.61 o
   0   0  12        1.08        1.20      0.37 o
   1   0  12       79.01       85.95      3.08 o
   2   0  12      129.25      118.95      4.20 o
   3   0  12        7.61       10.61      0.51 o
   4  -1 -12      113.02      113.07      4.55 o
  -4   1  12       94.53       97.97      3.65 o
   3  -1 -12       10.85       13.72      0.64 o
  -3   1  12       10.77       14.78      0.66 o
   2  -1 -12      150.84      152.64      5.48 o
  -2   1  12      142.71      151.72      5.37 o
   1  -1 -12       31.55       29.23      2.08 o
   0  -1 -12      365.95      358.74     21.20 o
   0   1  12      341.34      347.48     24.18 o
  -1  -1 -12      168.28      175.70      6.77 o
   1   1  12      139.90      150.15      4.96 o
  -2  -1 -12        3.70        5.23      0.38 o
  -3  -1 -12      122.59      129.08      5.84 o
   3   1  12      134.22      141.54      5.78 o
  -4   2  12       40.60       48.27      1.74 o
   3  -2 -12       71.78       79.35      3.12 o
  -3   2  12       56.67       65.54      2.56 o
   2  -2 -12       93.65       99.88      4.50 o
  -2   2  12      100.97      106.84      4.58 o
   1  -2 -12      326.03      342.09     12.07 o
  -1   2  12      339.75      333.22     14.63 o
   0  -2 -12       11.75       14.91      0.78 o
   0   2  12       14.72       19.75      0.96 o
  -1  -2 -12       63.75       56.75      1.92 o
   1   2  12       48.17       44.18      1.93 o
   2   2  12       12.87       12.17      0.80 o
  -3  -2 -12       31.66       37.07      1.54 o
   3   2  12       23.84       30.53      1.53 o
  -4   3  12       12.43       13.75      0.97 o
   3  -3 -12       78.46       88.89      3.83 o
  -3   3  12       81.48       88.35      3.16 o
   2  -3 -12       45.36       46.49      2.02 o
  -2   3  12       34.76       38.68      2.85 o
   1  -3 -12      221.52      208.39      7.67 o
  -1   3  12      230.83      219.58      7.87 o
   0  -3 -12      293.40      294.82     13.33 o
   0   3  12      326.10      312.34     13.87 o
  -1  -3 -12        6.80        7.11      0.55 o
   1   3  12        3.91        4.62      0.41 o
  -2  -3 -12       51.30       53.02      2.31 o
   2   3  12       45.64       51.67      1.93 o
  -3  -3 -12       47.75       43.42      2.48 o
   3   3  12       38.53       38.62      1.79 o
   3  -4 -12        9.17       10.39      0.92 o
  -3   4  12        8.88       10.06      0.49 o
   2  -4 -12       37.00       35.49      1.70 o
  -2   4  12       39.38       39.23      2.45 o
   1  -4 -12      206.46      211.00     11.93 o
  -1   4  12      195.06      196.67      9.25 o
   0  -4 -12      184.52      161.27      6.80 o
   0   4  12      162.99      145.28      7.05 o
  -1  -4 -12       13.62       13.03      0.73 o
   1   4  12       11.87       10.15      0.71 o
  -2  -4 -12       15.44       18.24      1.32 o
   2   4  12       15.65       17.48      0.93 o
   3   4  12       20.17       18.76      0.90 o
  -3   5  12       35.18       35.65      1.61 o
   2  -5 -12      122.59      134.42      8.01 o
  -2   5  12      118.82      136.05      5.93 o
   1  -5 -12      211.25      210.46      8.98 o
  -1   5  12      236.14      218.90      9.85 o
   0  -5 -12       38.13       35.69      1.79 o
   0   5  12       49.85       44.08      1.96 o
  -1  -5 -12       60.95       57.85      2.56 o
   1   5  12       56.74       58.99      2.78 o
  -2  -5 -12        7.91        5.58      0.44 o
  -3   6  12       35.11       38.37      2.44 o
  -2   6  12       97.66      107.91      6.69 o
   1  -6 -12      367.15      363.86     15.40 o
  -1   6  12      399.16      385.45     22.67 o
   0  -6 -12        6.93        6.07      0.39 o
   0   6  12        4.37        3.87      0.43 o
  -1  -6 -12       60.18       51.50      2.14 o
   1   6  12       52.86       46.24      2.33 o
  -2  -6 -12       26.48       24.42      1.64 o
   2   6  12       28.22       27.43      1.70 o
  -2   7  12       62.89       70.69      4.40 o
   1  -7 -12       31.00       28.02      1.76 o
  -1   7  12       23.56       25.57      1.75 o
   0  -7 -12        0.22        1.97      0.31 o
  -1  -7 -12       24.37       28.62      1.82 o
   1   7  12       18.53       26.77      1.80 o
  -3   0  13       43.54       45.06      1.65 o
  -2   0  13       64.41       66.65      2.96 o
  -1   0  13        7.08        9.85      0.96 o
   0   0  13        1.37        3.24      0.70 o
   1   0  13        1.94        4.63      0.51 o
   2   0  13       24.57       25.86      1.01 o
   3   0  13        6.00        6.39      0.54 o
  -3   1  13        4.78        4.95      0.35 o
   2  -1 -13       24.03       25.31      1.20 o
  -2   1  13       22.94       23.20      0.95 o
   1  -1 -13       33.04       35.84      2.47 o
   0  -1 -13       68.91       60.17      2.88 o
   0   1  13       69.15       61.95      4.38 o
  -1  -1 -13      174.67      176.94      7.75 o
   1   1  13      187.47      186.50      6.38 o
  -2  -1 -13       29.33       27.24      1.23 o
   2   1  13       26.58       23.81      1.00 o
  -3  -1 -13       99.76      114.98      7.25 o
   3   1  13      106.53      124.53      7.36 o
   3  -2 -13       44.18       47.45      2.08 o
  -3   2  13       45.50       46.28      1.71 o
   2  -2 -13       34.00       34.77      1.81 o
  -2   2  13       46.14       43.84      1.83 o
   1  -2 -13       32.30       31.40      1.48 o
  -1   2  13       31.13       28.65      2.37 o
   0  -2 -13      153.89      164.68      7.36 o
   0   2  13      180.78      190.48     12.00 o
  -1  -2 -13       78.57       72.29      3.20 o
   1   2  13       79.98       73.71      2.74 o
  -2  -2 -13       59.55       68.59      3.05 o
   2   2  13       61.89       71.58      2.53 o
  -3  -2 -13       48.72       49.85      3.35 o
   3   2  13       51.31       58.62      3.39 o
   3  -3 -13      100.42      114.85      6.84 o
  -3   3  13       94.34      108.28      3.87 o
   2  -3 -13       14.68       12.60      0.76 o
  -2   3  13       14.46       14.18      0.64 o
   1  -3 -13       91.72       86.56      5.29 o
  -1   3  13       91.53       88.19      6.18 o
   0  -3 -13        3.03        5.35      0.52 o
   0   3  13        2.61        4.99      0.84 o
  -1  -3 -13       99.04       93.38      3.85 o
   1   3  13       90.64       86.13      3.31 o
  -2  -3 -13       35.51       36.88      1.71 o
   2   3  13       37.75       40.29      1.76 o
  -3   4  13        6.74        5.68      0.41 o
   2  -4 -13       61.21       73.15      4.53 o
  -2   4  13       68.19       77.74      4.72 o
   1  -4 -13       25.21       27.27      1.74 o
  -1   4  13       25.31       24.83      2.07 o
   0  -4 -13      260.39      252.93     10.47 o
   0   4  13      235.35      239.32     17.07 o
  -1  -4 -13        7.43        8.19      0.55 o
   1   4  13        6.21        6.81      0.52 o
  -2  -4 -13      153.93      157.96      9.72 o
   2   4  13      161.15      162.71      6.88 o
   2  -5 -13        5.58        4.88      0.48 o
  -2   5  13        5.50        4.46      0.53 o
   1  -5 -13       33.19       36.71      1.66 o
   0  -5 -13      110.19      107.24      3.71 o
   0   5  13      108.13      104.21      7.45 o
  -1  -5 -13      199.50      197.77      8.47 o
   1   5  13      196.46      208.97     12.35 o
  -2  -5 -13        9.59       10.91      0.90 o
   2   5  13       10.20       12.93      0.87 o
  -2   6  13      144.09      148.18      9.08 o
   1  -6 -13       49.10       51.08      3.15 o
   0  -6 -13      112.24      112.88      4.79 o
  -1  -6 -13       28.40       24.84      1.78 o
   1   6  13       30.41       29.73      1.78 o
   0  -7 -13       11.09       11.44      0.85 o
  -3   0  14       51.61       55.87      2.44 o
  -2   0  14      164.86      142.65      6.12 o
   0   0  14        4.53        4.41      0.67 o
   1   0  14        5.59        9.30      0.63 o
   2   0  14        8.09       12.39      0.69 o
   3  -1 -14       52.09       46.71      2.80 o
  -3   1  14       44.52       40.16      2.63 o
   2  -1 -14      181.71      179.98      8.19 o
  -2   1  14      207.64      204.70      8.20 o
   1  -1 -14      167.72      153.97      9.43 o
  -1   1  14      158.21      150.53     10.54 o
   0  -1 -14       39.49       36.94      2.15 o
   0   1  14       28.27       27.40      2.38 o
  -1  -1 -14       18.97       18.52      0.90 o
   1   1  14       15.13       14.62      0.88 o
  -2  -1 -14      124.49      125.63      4.93 o
   2   1  14      108.60      106.59      4.93 o
   2  -2 -14       41.29       42.62      1.92 o
  -1   2  14       14.95       12.91      1.19 o
   0  -2 -14      128.95      121.00      5.24 o
   0   2  14      128.45      126.24      8.53 o
  -1  -2 -14      156.07      152.64      6.44 o
   1   2  14      151.51      150.45      9.20 o
  -2  -2 -14       20.35       16.99      0.75 o
   2   2  14       16.91       13.40      0.74 o
   2  -3 -14       24.71       28.93      1.82 o
   1  -3 -14        7.98        6.34      0.63 o
   0  -3 -14       14.93       15.19      0.82 o
  -1  -3 -14       35.33       35.99      1.63 o
  -2  -3 -14       78.36       82.21      5.22 o
   2   3  14       82.59       89.25      5.28 o
   2  -4 -14       38.30       36.77      2.24 o
   1  -4 -14       18.32       15.48      0.65 o
   0  -4 -14       32.43       28.70      1.34 o
  -1  -4 -14        9.24        5.82      0.43 o
   1  -5 -14      119.62      114.50      3.95 o
   0  -5 -14        0.51        1.37      0.22 o
  -1  -5 -14        9.88        9.10      0.73 o
   0  -6 -14       15.98       16.22      1.11 o
   1   0  15       42.35       44.73      1.98 o
   0  -1 -15       51.33       57.02      3.51 o
  -1  -1 -15       10.02       11.46      0.69 o
   1   1  15       12.18       14.85      0.71 o
   1  -2 -15       25.62       28.66      1.82 o
   0  -2 -15        2.76        5.82      0.46 o
  -1  -2 -15       25.18       27.24      1.24 o
   1  -3 -15       44.89       47.18      2.87 o
   0  -3 -15       93.84       86.48      3.69 o
  -1  -3 -15       38.39       39.88      2.50 o
   0  -4 -15       39.67       36.42      2.29 o
 
